# Supplementary material for: Transcriptomic underpinnings of high and low mirror aggression zebrafish behaviours
Source: BMC Biol. 2022 May 2;20:97. doi: 10.1186/s12915-022-01298-z (PMC9059464; doi:10.1186/s12915-022-01298-z)
Supplement: Supplementary file 2 — Additional file 2. Supporting data underlying Fig. 1-9 and Fig. S1-9. [file 12915_2022_1298_MOESM2_ESM.xlsx]

## Sheet: Fig.1b
males + females	males	females
48.67	45.32	48.67
46.19	49.05	46.19
63.18	50.98	63.18
14.83	0	14.83
83.74	91.35	83.74
2.8	89.95	2.8
10.35	77.39	10.35
73.76	57.04	73.76
0.87	100.26	0.87
5.98	84.03	5.98
52.62	58.85	52.62
0.38	33.96	0.38
7.99	100.04	7.99
21.09	24.92	21.09
1.07	52.45	1.07
31.05	12.57	31.05
178.06	0.25	178.06
10.61		10.61
0		0
27.71		27.71
0		0
74.72		74.72
45.32
49.05
50.98
0
91.35
89.95
77.39
57.04
100.26
84.03
58.85
33.96
100.04
24.92
52.45
12.57
0.25

## Sheet: Fig.1c
LAZ	HAZ
0	73.76
0	74.72
0	77.39
0.25	83.74
0.38	84.03
0.87	89.95
1.07	91.35
2.8	100.04
5.98	100.26
7.99	178.06

## Sheet: Fig.1d
LAZ	HAZ
0	975.5
0	945
0	928.3
0	882.6
0	868.4
0	851.1
12.3	821.5
21.5	808.6
24.6	747.6
43.7	722.8
54.4	707.1
56	703.5
56.2	687.5
71.9	670
73.2	614.1
78.9	610.3
81.8	596.5
89.2	592.8
93.4	584.1
93.9	537.7
96.2	533
102.3	496.8
106.7	494.6
112.2	477.4
112.9	461.7
117.7	454.4
118.2	445.2
118.6	436.8
120.9	423.9
127.8	418.8
138.9	417.8
139.7	411.7
142.2	401.1
145.4	377.4
150.5	362.5
157.3	361.4
158	354.3
158.4	350.5
178.6	343.8
179	323.3
198.9	309.7
199.4	307.1
212.6	304.8
212.7	288
216.4	284.9
224.4	276.7
232.9	263.8
251	262.6
252.4	260.3
256.1	260.2
260.2	258.8
264.5	257
273.4	243.9
280.1	238.2
292.8	229.9
317.4	229.6
327.7	227.4
331.2	221.5
332.1	214.3
332.2	207.4
332.7	194.8
345.9	192.8
371.4	188.6
377.2	185.5
377.5	184.5
379.6	178.2
382.5	155.6
394.5	152.1
414.9	147.5
425.2	141.2
450.8	128
453.3	125.2
459.5	117.6
471.8	114.1
503.4	110.1
510.9	107.3
512.7	107.3
521.2	96.5
523.2	70.9
537.5	66.7
540.9	47.3
554.7	43.4
561.2	36.8
576.4	23.5
580.5	0
588.5
591.1
594.5
602.1
614.1
654.3
717.8
728.1
766
822.8
839.3

## Sheet: Fig.1e
LAZ	HAZ
0	37.6
14.1	58
35	143.4
55.7	150.2
68.6	196.8
94.7	212.3
99.5	225.3
108.8	244.9
112.1	250.2
124.8	254.6
131.6	264.4
140.7	267
140.9	268
164.6	283.4
208.1	289.5
219.9	296.9
225.2	306.5
235.6	317.4
240.6	356.6
247.1	373.4
247.4	397.7
262.6	404.2
264.9	407.1
279.2	412.8
285.5	413.1
285.8	439.2
294.9	441
302.1	442
322.6	444.8
333.6	452.3
349.2	468.9
358.3	469.7
373.3	475.2
385.4	475.3
403.5	503.3
414	507
429.1	522.9
430.2	529.4
439.5	536.2
440.1	552.6
486.3	556
488.4	561
515.7	563.9
517.4	572.7
526.5	575.3
526.8	578.8
529.1	579.1
534.9	590.2
550.5	593.3
559.9	595
560.3	596.2
591.4	596.3
606.4	598.4
612.5	603.3
617.4	604.1
633.3	609
633.7	618.7
637.8	621.1
652	626.4
671.8	638.7
686.6	640.6
702.3	644.4
719.6	649.5
742.2	651
745.6	654.8
764.6	671.8
772.2	672.5
777.6	683
805.4	687.8
805.6	694.7
810.7	705.6
811.7	715.7
816.4	719.1
831.8	757.4
834	757.9
835	764.6
843.8	766.9
849.3	771.7
873.6	773.6
888.2	773.8
894.7	777.6
895.4	778.8
903.7	794.1
905.4	803.2
910.4	808.7
912.2	845.6
914	860.2
919.6	864.7
919.6	878.8
921.1	883.6
921.5	887.9
927.7	908.1
930	912.2
930.2	921.8
940.5	931.6
959.2	944.3
971.4	945.5
973.8	949.5
975.4	964.9
982.9	1000

## Sheet: Fig.1f
LAZ	HAZ
0	273.5
24.5	340.9
24.7	369.9
46.7	405.2
64.9	417.8
79.1	462.5
115.2	494.2
118.9	514.2
124.9	518
125.8	536.4
126.1	558.7
129.2	566.2
132	610.1
138.2	626.4
147.3	714.6
150.6	726.3
170.4	738
181.1	758.3
190.1	800
226.6	809.8
228.2	822.6
230	823.1
246	833.4
246.4	833.5
269.8	838.4
273.5	844.1
286.5	850.6
300.9	862.3
310.3	866.7
325.2	867.5
330.2	871.7
336.9	874.2
342.1	880.7
342.6	898.1
360	901.8
361.4	913.8
376.5	922.7
378.5	940.4
398.6
398.9
437.1
443.4
445.6
447.4
459.5
464.2
481.9
488
493.1
505.4
511.5
541.1
559
580.1
581.7
588.3
594.1
596.4
630.1
708.8
712.6
727.8
745.9
751.1
756.7
765.4
782.8
803.8
813.3
823.1
845.3
845.8
851.3
853.6
857.2
859.4
859.8
861.4
870.4
870.6
883.9
887.5
891.2
900
916.7
917.6
931.6
936.5
950.7
950.8
957.1
957.9
970.3
971.3
971.9
979.1
989.4
994.6

## Sheet: Fig.1g
LAZ	HAZ
297.5	0
96.3	924.7
125.2	892.5
0	891.2
265.8	663
138.6	92.5
357	274.6
699.8	761.5
207.3	783
30.4	136.9
535.2	487.3
24.7	872
	73.7
65.3	943.9
97	674.9
172.9	376.7
815.9	674.6
586.8	766.2
637.3	608.8
103.4	400.4
175.1	139.4
480.8	449.6
834.5	849.2
	749.3
938.6	164.8
103.4	888.7
149.1	510.6
75.4	522.9
596.4	704.7
611.2	893.1
149.6	914.6
448.5	570.1
54.4	334.7
364.6	257.7
622.5
0
274.2
0
0
0
199
15.7
5.3
0
95.7
47.5
191.6
169.5
0
0
0
172.4
0
56.6
5.2
75.5
128
0
977.4
806.9
352.4
91.3
416.8
33.6
943.3
750.7
936.9
440.3
19.2
453.3
910.6
48
452.3
905.4
561.8
577.2
296.3
858.7
868.5
610.5
561.6
244.2
877.6
166.9
196.5
0
222.9
180.2
68.5
116.9

## Sheet: Fig.1h
LAZ	HAZ
5.7	8.03
0	141.42
32.96	0
0	143.09
0.23	57.04
41.77	47.17
0.09	84.08
11.64	0
0.71	4.22
69.63	1.51
0.81	133.9
0	67.56
2	0.58
33.43	18.07
2.1	31.84
0	22.41
0	61.29
0	28.72
0	1
0
2.15

## Sheet: Fig.1i
LAZ	HAZ
109.76	144.78
93.85	42.74
14.9	17.97
65.81	94.89
64.67	61.03
2.22	198.06
62.16	79.04
68.64	22.03
46.31	100.79
57.95	117.46
34.56	211.87
3.69	55.19
50.64	56.59
29.21	170.74
	12.28
	233.42
	72.07
	101.18
	111.01
	110.55

## Sheet: Fig.1j
LAZ	HAZ
1.09	236.4
1.6	75.12
69.5	159.08
0	162.27
67.6	76.46
1.34	94.29
69.62	122.04
0	125.03
19.44	165.3
20.93	151.08
19.89	61.07
2.4	112.65
90.6	161.08
10	67.96
35.53	99.23
125.1	84.95
0.28	146.53
	74.36
	22.72

## Sheet: Fig.1k
LAZ	HAZ
160.88	107.8
95.48	177.08
38.36	171.04
46.52	148.4
0.28	213.39
51.56	124.41
53.3	92.86
131.84	165.8
35	212.43
126.18	130.4
127.65	138.39
108.98	223.77
159.07	120.59
20.29	151.57
66.34	19.89
	159.05
	177.55
	138.87
	61.35

[truncated: 71 more sheets: Fig.1l, Fig.1m, Fig.1n, Fig.2a, Fig.2b, Fig.2c, Fig.2d, Fig.2e, Fig.2f, Fig.2g, Fig.2h, Fig.2i, Fig.2j, Fig.2k, Fig.2l, Fig.3a-c, Fig.3e,g, Fig.3f,h, Fig.4a-c, Fig.4d,e …]
