# Supplementary material for: Transcriptomic underpinnings of high and low mirror aggression zebrafish behaviours
Source: BMC Biol. 2022 May 2;20:97. doi: 10.1186/s12915-022-01298-z (PMC9059464; doi:10.1186/s12915-022-01298-z)
Supplement: Supplementary file 3 — Additional file 3: Table 1. List of differentially expressed genes between F4 HAZ and LAZ independent of mirror exposure. [file 12915_2022_1298_MOESM3_ESM.xlsx]

## Sheet: Common DEGs of all comparisons 
Additional file 3: Table 1. List of differentially expressed genes between F4 HAZ and LAZ independent of mirror exposure
gene_id
ENSDARG00000013628
ENSDARG00000016318
ENSDARG00000024877
ENSDARG00000027572
ENSDARG00000038248
ENSDARG00000039687
ENSDARG00000042962
ENSDARG00000045525
ENSDARG00000059963
ENSDARG00000069323
ENSDARG00000070579
ENSDARG00000074979
ENSDARG00000075048
ENSDARG00000075766
ENSDARG00000078069
ENSDARG00000087017
ENSDARG00000087245
ENSDARG00000098515
ENSDARG00000098852
ENSDARG00000098901
ENSDARG00000098963
ENSDARG00000099269
ENSDARG00000100540
ENSDARG00000103225
ENSDARG00000105116
ENSDARG00000110069
ENSDARG00000111309
ENSDARG00000114317
