# Supplementary material for: Transcriptomic underpinnings of high and low mirror aggression zebrafish behaviours
Source: BMC Biol. 2022 May 2;20:97. doi: 10.1186/s12915-022-01298-z (PMC9059464; doi:10.1186/s12915-022-01298-z)
Supplement: Supplementary file 4 — Additional file 4: Table 2. List of differentially expressed genes between female F4 HAZ and LAZ induced by mirror aggression. [file 12915_2022_1298_MOESM4_ESM.xlsx]

## Sheet: Common DEGs of all comparisons 
Additional file 4: Table 2. List of differentially expressed genes between female F4 HAZ and LAZ induced by mirror aggression
gene_id
ENSDARG00000114022
ENSDARG00000058473
ENSDARG00000012468
ENSDARG00000034801
ENSDARG00000062195
ENSDARG00000113254
ENSDARG00000101280
ENSDARG00000019877
ENSDARG00000109663
ENSDARG00000070673
ENSDARG00000015088
ENSDARG00000015228
ENSDARG00000088475
ENSDARG00000110024
ENSDARG00000093997
ENSDARG00000086184
ENSDARG00000092228
ENSDARG00000035954
ENSDARG00000101735
ENSDARG00000114716
ENSDARG00000035161
ENSDARG00000075422
ENSDARG00000075053
ENSDARG00000110510
ENSDARG00000112581
ENSDARG00000024827
ENSDARG00000059349
ENSDARG00000101232
ENSDARG00000092968
ENSDARG00000104505
ENSDARG00000055472
ENSDARG00000001906
ENSDARG00000028957
ENSDARG00000061414
ENSDARG00000097726
ENSDARG00000087013
ENSDARG00000060729
ENSDARG00000055416
ENSDARG00000089641
ENSDARG00000030723
ENSDARG00000113564
ENSDARG00000034956
ENSDARG00000074311
ENSDARG00000109466
ENSDARG00000095536
ENSDARG00000101112
ENSDARG00000042180
ENSDARG00000101130
ENSDARG00000097576
ENSDARG00000112449
ENSDARG00000079895
ENSDARG00000023958
ENSDARG00000110878
ENSDARG00000009046
ENSDARG00000103495
ENSDARG00000035338
ENSDARG00000087749
ENSDARG00000044048
ENSDARG00000006307
ENSDARG00000004952
ENSDARG00000094265
ENSDARG00000101703
ENSDARG00000055100
ENSDARG00000056045
ENSDARG00000027088
ENSDARG00000057273
ENSDARG00000077068
ENSDARG00000111824
ENSDARG00000100654
ENSDARG00000040812
ENSDARG00000102575
ENSDARG00000071024
ENSDARG00000016154
ENSDARG00000035909
ENSDARG00000104822
ENSDARG00000108332
ENSDARG00000097535
ENSDARG00000069271
ENSDARG00000061473
ENSDARG00000074506
ENSDARG00000059247
ENSDARG00000109821
ENSDARG00000074663
ENSDARG00000035352
ENSDARG00000117132
ENSDARG00000061226
ENSDARG00000101457
ENSDARG00000104925
ENSDARG00000062171
ENSDARG00000039378
ENSDARG00000091366
ENSDARG00000101843
ENSDARG00000115450
ENSDARG00000035957
ENSDARG00000091381
ENSDARG00000058791
ENSDARG00000100614
ENSDARG00000096816
ENSDARG00000035665
ENSDARG00000060637
ENSDARG00000100426
ENSDARG00000099911
ENSDARG00000042827
ENSDARG00000099985
ENSDARG00000044801
ENSDARG00000110439
ENSDARG00000109742
ENSDARG00000114364
ENSDARG00000114396
ENSDARG00000032532
ENSDARG00000017369
ENSDARG00000105219
ENSDARG00000116628
ENSDARG00000061481
ENSDARG00000092578
ENSDARG00000002347
ENSDARG00000089742
ENSDARG00000101126
ENSDARG00000012535
ENSDARG00000005780
ENSDARG00000097080
ENSDARG00000070845
ENSDARG00000079036
ENSDARG00000074638
ENSDARG00000102159
ENSDARG00000070604
ENSDARG00000058229
ENSDARG00000110658
ENSDARG00000033953
ENSDARG00000003808
ENSDARG00000093803
ENSDARG00000113192
ENSDARG00000037142
ENSDARG00000087393
ENSDARG00000061603
ENSDARG00000075826
ENSDARG00000068994
ENSDARG00000079080
ENSDARG00000096189
ENSDARG00000096904
ENSDARG00000099791
ENSDARG00000101137
ENSDARG00000037362
ENSDARG00000069503
ENSDARG00000062900
ENSDARG00000091757
ENSDARG00000102339
ENSDARG00000079345
ENSDARG00000095638
ENSDARG00000032816
ENSDARG00000006580
ENSDARG00000096005
ENSDARG00000015955
ENSDARG00000102758
ENSDARG00000058753
ENSDARG00000076155
ENSDARG00000071772
ENSDARG00000114646
ENSDARG00000077638
ENSDARG00000094554
ENSDARG00000007366
ENSDARG00000101379
ENSDARG00000111465
ENSDARG00000095777
ENSDARG00000092266
ENSDARG00000019025
ENSDARG00000116510
ENSDARG00000040162
ENSDARG00000032836
ENSDARG00000076462
ENSDARG00000102701
ENSDARG00000086183
ENSDARG00000090708
ENSDARG00000015543
ENSDARG00000031731
ENSDARG00000028740
ENSDARG00000070165
ENSDARG00000107106
ENSDARG00000099598
ENSDARG00000105757
ENSDARG00000096566
ENSDARG00000116713
ENSDARG00000116216
ENSDARG00000017038
ENSDARG00000111788
ENSDARG00000100550
ENSDARG00000093521
ENSDARG00000091349
ENSDARG00000098216
ENSDARG00000071643
ENSDARG00000086591
ENSDARG00000057100
ENSDARG00000102062
ENSDARG00000098803
ENSDARG00000071005
ENSDARG00000021241
ENSDARG00000019742
ENSDARG00000105495
ENSDARG00000069978
ENSDARG00000044549
ENSDARG00000003925
ENSDARG00000100604
ENSDARG00000116608
ENSDARG00000103497
ENSDARG00000037192
ENSDARG00000044767
ENSDARG00000101077
ENSDARG00000086518
ENSDARG00000103247
ENSDARG00000071495
ENSDARG00000105562
ENSDARG00000037695
ENSDARG00000071294
ENSDARG00000101700
ENSDARG00000100415
ENSDARG00000017722
ENSDARG00000069033
ENSDARG00000055852
ENSDARG00000079992
ENSDARG00000076687
ENSDARG00000055559
ENSDARG00000111998
ENSDARG00000090975
ENSDARG00000026925
ENSDARG00000086933
ENSDARG00000077219
ENSDARG00000078502
ENSDARG00000101225
ENSDARG00000098281
ENSDARG00000058885
ENSDARG00000102316
ENSDARG00000075206
ENSDARG00000099493
ENSDARG00000093044
ENSDARG00000100265
ENSDARG00000117096
ENSDARG00000099266
ENSDARG00000101598
ENSDARG00000092075
ENSDARG00000088693
ENSDARG00000018329
ENSDARG00000096210
ENSDARG00000054847
ENSDARG00000096398
ENSDARG00000115281
ENSDARG00000097418
ENSDARG00000086305
ENSDARG00000077959
ENSDARG00000058537
ENSDARG00000109563
ENSDARG00000106212
ENSDARG00000102156
ENSDARG00000042872
ENSDARG00000086236
ENSDARG00000052056
ENSDARG00000100436
ENSDARG00000109729
ENSDARG00000100919
ENSDARG00000116881
ENSDARG00000067646
ENSDARG00000102578
ENSDARG00000029546
ENSDARG00000100887
ENSDARG00000091746
ENSDARG00000038569
ENSDARG00000112756
ENSDARG00000046091
ENSDARG00000077261
ENSDARG00000090267
ENSDARG00000039185
ENSDARG00000077115
ENSDARG00000093179
ENSDARG00000102713
ENSDARG00000098351
ENSDARG00000095057
ENSDARG00000112132
ENSDARG00000104584
ENSDARG00000091230
ENSDARG00000092596
ENSDARG00000040640
ENSDARG00000097662
ENSDARG00000112473
ENSDARG00000115627
ENSDARG00000096233
ENSDARG00000100006
ENSDARG00000004358
ENSDARG00000019986
ENSDARG00000063519
ENSDARG00000095588
ENSDARG00000096663
ENSDARG00000100099
ENSDARG00000098958
ENSDARG00000101087
ENSDARG00000045553
ENSDARG00000009402
ENSDARG00000036831
ENSDARG00000077666
ENSDARG00000071604
ENSDARG00000024032
ENSDARG00000106564
ENSDARG00000070770
ENSDARG00000079826
ENSDARG00000098740
ENSDARG00000117127
ENSDARG00000091912
ENSDARG00000098279
ENSDARG00000044861
ENSDARG00000099864
ENSDARG00000092498
ENSDARG00000076055
ENSDARG00000043482
ENSDARG00000109968
ENSDARG00000114026
ENSDARG00000099090
ENSDARG00000114577
ENSDARG00000102946
ENSDARG00000057058
ENSDARG00000007787
ENSDARG00000007891
ENSDARG00000101823
ENSDARG00000055622
ENSDARG00000042513
ENSDARG00000102981
ENSDARG00000104592
ENSDARG00000098514
ENSDARG00000112043
ENSDARG00000102558
ENSDARG00000055831
ENSDARG00000036471
ENSDARG00000087168
ENSDARG00000099583
ENSDARG00000101374
ENSDARG00000087714
ENSDARG00000031976
ENSDARG00000105249
ENSDARG00000101201
ENSDARG00000101223
ENSDARG00000099048
ENSDARG00000110433
ENSDARG00000097890
ENSDARG00000104893
ENSDARG00000091140
ENSDARG00000088411
ENSDARG00000104035
ENSDARG00000104958
ENSDARG00000040479
ENSDARG00000093602
ENSDARG00000092331
ENSDARG00000092080
ENSDARG00000101463
ENSDARG00000090637
ENSDARG00000103618
ENSDARG00000057062
ENSDARG00000109604
ENSDARG00000090107
ENSDARG00000095407
ENSDARG00000075113
ENSDARG00000091926
ENSDARG00000010047
ENSDARG00000103555
ENSDARG00000070755
ENSDARG00000104897
ENSDARG00000038133
ENSDARG00000029388
ENSDARG00000067661
ENSDARG00000093816
ENSDARG00000102525
ENSDARG00000020952
ENSDARG00000102455
ENSDARG00000103265
ENSDARG00000013310
ENSDARG00000061758
ENSDARG00000053366
ENSDARG00000096497
ENSDARG00000063283
ENSDARG00000100979
ENSDARG00000017565
ENSDARG00000089361
ENSDARG00000062758
ENSDARG00000103420
ENSDARG00000053666
ENSDARG00000113582
ENSDARG00000012496
ENSDARG00000075476
ENSDARG00000095593
ENSDARG00000105362
ENSDARG00000095179
ENSDARG00000059130
ENSDARG00000116660
ENSDARG00000112487
ENSDARG00000115246
ENSDARG00000069615
ENSDARG00000006109
ENSDARG00000102992
