# Supplementary material for: Transcriptomic underpinnings of high and low mirror aggression zebrafish behaviours
Source: BMC Biol. 2022 May 2;20:97. doi: 10.1186/s12915-022-01298-z (PMC9059464; doi:10.1186/s12915-022-01298-z)
Supplement: Supplementary file 5 — Additional file 5: Table 3. List of differentially expressed genes between male F4 HAZ and LAZ induced by mirror aggression. [file 12915_2022_1298_MOESM5_ESM.xlsx]

## Sheet: Common DEGs of all comparisons 
Additional file 5: Table 3. List of differentially expressed genes between male F4 HAZ and LAZ induced by mirror aggression
gene_id
ENSDARG00000062195
ENSDARG00000012468
ENSDARG00000058473
ENSDARG00000034801
ENSDARG00000112040
ENSDARG00000113254
ENSDARG00000057606
ENSDARG00000079012
ENSDARG00000092228
ENSDARG00000104117
ENSDARG00000086184
ENSDARG00000035161
ENSDARG00000023958
ENSDARG00000104380
ENSDARG00000061301
ENSDARG00000071667
ENSDARG00000088475
ENSDARG00000012016
ENSDARG00000100139
ENSDARG00000114716
ENSDARG00000112831
ENSDARG00000077643
ENSDARG00000112581
ENSDARG00000071355
ENSDARG00000075053
ENSDARG00000104505
ENSDARG00000104207
ENSDARG00000078415
ENSDARG00000003808
ENSDARG00000096433
ENSDARG00000030972
ENSDARG00000087994
ENSDARG00000101992
ENSDARG00000094265
ENSDARG00000109466
ENSDARG00000089901
ENSDARG00000105392
ENSDARG00000110024
ENSDARG00000079080
ENSDARG00000091514
ENSDARG00000093289
ENSDARG00000020443
ENSDARG00000055472
ENSDARG00000112449
ENSDARG00000027143
ENSDARG00000095536
ENSDARG00000070378
ENSDARG00000079325
ENSDARG00000089875
ENSDARG00000054054
ENSDARG00000058791
ENSDARG00000039378
ENSDARG00000092968
ENSDARG00000011652
ENSDARG00000029105
ENSDARG00000114396
ENSDARG00000091756
ENSDARG00000102884
ENSDARG00000075206
ENSDARG00000103471
ENSDARG00000101327
ENSDARG00000010555
ENSDARG00000101457
ENSDARG00000045453
ENSDARG00000093761
ENSDARG00000099845
ENSDARG00000056628
ENSDARG00000074638
ENSDARG00000097726
ENSDARG00000079036
ENSDARG00000108332
ENSDARG00000035677
ENSDARG00000060951
ENSDARG00000091477
ENSDARG00000070844
ENSDARG00000096189
ENSDARG00000104925
ENSDARG00000091058
ENSDARG00000094554
ENSDARG00000103704
ENSDARG00000093972
ENSDARG00000103495
ENSDARG00000079345
ENSDARG00000101126
ENSDARG00000038834
ENSDARG00000099824
ENSDARG00000058229
ENSDARG00000097576
ENSDARG00000113320
ENSDARG00000097973
ENSDARG00000101112
ENSDARG00000114409
ENSDARG00000035957
ENSDARG00000102559
ENSDARG00000113660
ENSDARG00000040538
ENSDARG00000019838
ENSDARG00000020876
ENSDARG00000075826
ENSDARG00000069563
ENSDARG00000098351
ENSDARG00000100568
ENSDARG00000109742
ENSDARG00000110729
ENSDARG00000100006
ENSDARG00000002347
ENSDARG00000100614
ENSDARG00000043986
ENSDARG00000096107
ENSDARG00000028957
ENSDARG00000095638
ENSDARG00000101137
ENSDARG00000111290
ENSDARG00000093521
ENSDARG00000100654
ENSDARG00000094336
ENSDARG00000089021
ENSDARG00000095588
ENSDARG00000114646
ENSDARG00000093006
ENSDARG00000110439
ENSDARG00000102062
ENSDARG00000035665
ENSDARG00000115450
ENSDARG00000088546
ENSDARG00000109319
ENSDARG00000111824
ENSDARG00000012535
ENSDARG00000093354
ENSDARG00000102701
ENSDARG00000060035
ENSDARG00000102575
ENSDARG00000113274
ENSDARG00000068993
ENSDARG00000077068
ENSDARG00000099911
ENSDARG00000005780
ENSDARG00000101703
ENSDARG00000101379
ENSDARG00000117132
ENSDARG00000091757
ENSDARG00000110528
ENSDARG00000071074
ENSDARG00000055398
ENSDARG00000110454
ENSDARG00000071644
ENSDARG00000007682
ENSDARG00000039455
ENSDARG00000112487
ENSDARG00000019025
ENSDARG00000106745
ENSDARG00000061481
ENSDARG00000101388
ENSDARG00000105409
ENSDARG00000095789
ENSDARG00000104822
ENSDARG00000099090
ENSDARG00000089179
ENSDARG00000111465
ENSDARG00000007366
ENSDARG00000097453
ENSDARG00000102241
ENSDARG00000101598
ENSDARG00000097480
ENSDARG00000101393
ENSDARG00000006580
ENSDARG00000101843
ENSDARG00000054170
ENSDARG00000029546
ENSDARG00000062817
ENSDARG00000089742
ENSDARG00000092949
ENSDARG00000087457
ENSDARG00000076008
ENSDARG00000097662
ENSDARG00000102159
ENSDARG00000105568
ENSDARG00000092137
ENSDARG00000102791
ENSDARG00000043482
ENSDARG00000102758
ENSDARG00000076155
ENSDARG00000114364
ENSDARG00000058537
ENSDARG00000044048
ENSDARG00000069503
ENSDARG00000032816
ENSDARG00000076900
ENSDARG00000077488
ENSDARG00000052988
ENSDARG00000043093
ENSDARG00000017722
ENSDARG00000069368
ENSDARG00000101077
ENSDARG00000006307
ENSDARG00000111474
ENSDARG00000086305
ENSDARG00000022614
ENSDARG00000031731
ENSDARG00000101960
ENSDARG00000096005
ENSDARG00000015955
ENSDARG00000109821
ENSDARG00000059311
ENSDARG00000075996
ENSDARG00000096012
ENSDARG00000100981
ENSDARG00000091746
ENSDARG00000116197
ENSDARG00000109869
ENSDARG00000092471
ENSDARG00000115029
ENSDARG00000071643
ENSDARG00000091280
ENSDARG00000070021
ENSDARG00000068749
ENSDARG00000067661
ENSDARG00000102946
ENSDARG00000111998
ENSDARG00000038569
ENSDARG00000103618
ENSDARG00000058753
ENSDARG00000091926
ENSDARG00000095057
ENSDARG00000097091
ENSDARG00000093402
ENSDARG00000087714
ENSDARG00000069453
ENSDARG00000015543
ENSDARG00000110658
ENSDARG00000090670
ENSDARG00000043802
ENSDARG00000036471
ENSDARG00000088301
ENSDARG00000100159
ENSDARG00000096226
ENSDARG00000098991
ENSDARG00000021241
ENSDARG00000099117
ENSDARG00000100360
ENSDARG00000114166
ENSDARG00000092596
ENSDARG00000100892
ENSDARG00000054835
ENSDARG00000098879
ENSDARG00000105562
ENSDARG00000004658
ENSDARG00000061259
ENSDARG00000088693
ENSDARG00000056723
ENSDARG00000115778
ENSDARG00000097080
ENSDARG00000042872
ENSDARG00000077090
ENSDARG00000052895
ENSDARG00000116216
ENSDARG00000061468
ENSDARG00000093044
ENSDARG00000098514
ENSDARG00000094025
ENSDARG00000086300
ENSDARG00000103883
ENSDARG00000067713
ENSDARG00000030954
ENSDARG00000106212
ENSDARG00000038112
ENSDARG00000109109
ENSDARG00000098281
ENSDARG00000096398
ENSDARG00000077115
ENSDARG00000104297
ENSDARG00000079122
ENSDARG00000019742
ENSDARG00000105494
ENSDARG00000095593
ENSDARG00000113690
ENSDARG00000098952
ENSDARG00000112473
ENSDARG00000062688
ENSDARG00000115410
ENSDARG00000101823
ENSDARG00000079126
ENSDARG00000102733
ENSDARG00000099493
ENSDARG00000012057
ENSDARG00000028784
ENSDARG00000018329
ENSDARG00000090107
ENSDARG00000076789
ENSDARG00000058479
ENSDARG00000093179
ENSDARG00000075915
ENSDARG00000092938
ENSDARG00000105495
ENSDARG00000097688
ENSDARG00000086933
ENSDARG00000115246
ENSDARG00000023587
ENSDARG00000103031
ENSDARG00000105038
ENSDARG00000044767
ENSDARG00000114908
ENSDARG00000101930
ENSDARG00000113582
ENSDARG00000094017
ENSDARG00000025275
ENSDARG00000103247
ENSDARG00000108340
ENSDARG00000089202
ENSDARG00000091252
ENSDARG00000052652
ENSDARG00000102316
ENSDARG00000098115
ENSDARG00000077666
ENSDARG00000092080
ENSDARG00000116177
ENSDARG00000090947
ENSDARG00000088452
ENSDARG00000100604
ENSDARG00000112132
ENSDARG00000102578
ENSDARG00000112940
ENSDARG00000055185
ENSDARG00000104009
ENSDARG00000102414
ENSDARG00000071347
ENSDARG00000074510
ENSDARG00000070770
ENSDARG00000116881
ENSDARG00000113739
ENSDARG00000095777
ENSDARG00000062598
ENSDARG00000041173
ENSDARG00000009123
ENSDARG00000104074
ENSDARG00000078271
ENSDARG00000109342
ENSDARG00000071604
ENSDARG00000087168
ENSDARG00000002204
ENSDARG00000097468
ENSDARG00000098791
ENSDARG00000116992
ENSDARG00000103497
ENSDARG00000104897
ENSDARG00000063191
ENSDARG00000100919
ENSDARG00000115161
ENSDARG00000114158
ENSDARG00000019986
ENSDARG00000092266
ENSDARG00000095407
ENSDARG00000090310
ENSDARG00000092498
ENSDARG00000099562
ENSDARG00000068637
ENSDARG00000021201
ENSDARG00000093816
ENSDARG00000101700
ENSDARG00000099112
ENSDARG00000010276
ENSDARG00000096816
ENSDARG00000100793
ENSDARG00000069540
ENSDARG00000087070
ENSDARG00000105068
ENSDARG00000053366
ENSDARG00000070755
ENSDARG00000095401
ENSDARG00000099416
ENSDARG00000067714
ENSDARG00000093546
