# Supplementary material for: Transcriptomic underpinnings of high and low mirror aggression zebrafish behaviours
Source: BMC Biol. 2022 May 2;20:97. doi: 10.1186/s12915-022-01298-z (PMC9059464; doi:10.1186/s12915-022-01298-z)
Supplement: Supplementary file 6 — Additional file 6: Table 8. GO and KEGG pathway terms associated with gene coexpression modules obtained by WGCNA. [file 12915_2022_1298_MOESM6_ESM.xlsx]

## Sheet: Common DEGs of all comparisons 
Additional file 6: Table 8. GO and KEGG pathway terms associated with gene coexpression modules obtained by WGCNA
Module	GOBP	GOCC	GOMF	KEGG
Darkgreen	response to abiotic stimulus	GTPase complex	vitamin binding	Phototransduction
	system process	side of membrane	photoreceptor activity	Retinol metabolism
	response to external stimulus	extrinsic component of membrane	guanyl nucleotide binding	Tryptophan metabolism
	behavior		lipid binding	Purine metabolism
	organic hydroxy compound transport		alcohol binding	Folate biosynthesis
	detection of stimulus		hydrolase activity, acting on ester bonds	Apelin signaling pathway
	protein-chromophore linkage		calcium ion binding
	pigment metabolic process		active transmembrane transporter activity
	sulfur compound metabolic process
	response to xenobiotic stimulus
Darkorange2	vesicle organization	whole membrane		Endocytosis
	dephosphorylation			Autophagy
	pancreas development			Tight junction
	ATP hydrolysis coupled transmembrane transport			Mitophagy
				Adipocytokine signaling pathway
				Salmonella infection
				Thiamine metabolism
				Phagosome
				Glycosaminoglycan biosynthesis
Darkred	regulation of anatomical structure size	midbody	inorganic molecular entity transmembrane transporter activity	Drug metabolism
	inorganic ion transmembrane transport	transporter complex	cation transmembrane transporter activity	Hedgehog signaling pathway
	regulation of multicellular organismal development		passive transmembrane transporter activity	Terpenoid backbone biosynthesis
	cation transport		phosphotransferase activity, alcohol group as acceptor	FoxO signaling pathway
	regulation of cell differentiation
	regulation of cellular component biogenesis
	actin filament-based process
	regulation of localization
	cell division
	cofactor metabolic process
Darkslateblue	ribonucleoprotein complex biogenesis	endoplasmic reticulum	calmodulin binding	Amino sugar and nucleotide sugar metabolism
	reactive oxygen species metabolic process			Butanoate metabolism
	mitotic cell cycle			Arginine biosynthesis
	ribonucleoprotein complex subunit organization			Metabolic pathways
	chromosome organization			Oocyte meiosis
				VEGF signaling pathway
				Glyoxylate and dicarboxylate metabolism
				Protein processing in endoplasmic reticulum
				Progesterone-mediated oocyte maturation
				Adrenergic signaling in cardiomyocytes
Darkturquoise	cellular amide metabolic process	ribonucleoprotein complex	structural molecule activity	Oxidative phosphorylation
	RNA processing	cytosolic part	rRNA binding	Ribosome
	ribonucleoprotein complex biogenesis	mitochondrial part	translation factor activity, RNA binding	Spliceosome
	drug metabolic process	respiratory chain	oxidoreductase activity	Proteasome
	ribonucleoprotein complex subunit organization	envelope	catalytic activity, acting on RNA	RNA transport
	mRNA metabolic process	Sm-like protein family complex	mRNA binding	DNA replication
	ncRNA metabolic process	nucleolus	isomerase activity	Cardiac muscle contraction
	organophosphate metabolic process	cytochrome complex	demethylase activity	Nucleotide excision repair
	generation of precursor metabolites and energy	oxidoreductase complex	magnesium ion binding	Ribosome biogenesis in eukaryotes
	purine-containing compound metabolic process	peptidase complex	modification-dependent protein binding	mRNA surveillance pathway
	nucleobase-containing small molecule metabolic process	NADH dehydrogenase complex	antioxidant activity	RNA polymerase
	RNA localization	proton-transporting two-sector ATPase complex	transcription coregulator activity	Mismatch repair
	cellular protein-containing complex assembly		histone binding	Base excision repair
	DNA-templated transcription, initiation			RNA degradation
	nucleobase-containing compound transport			Metabolism of xenobiotics by cytochrome P450
	mitochondrial gene expression			Citrate cycle (TCA cycle)
	mitochondrion organization			Protein processing in endoplasmic reticulum
	macromolecule catabolic process
	cellular macromolecule localization
	nuclear transport
	demethylation
	DNA-templated transcription, elongation
	RNA modification
	transcription by RNA polymerase I
	protein modification by small protein conjugation or removal
	protein folding
	ribonucleoprotein complex localization
	pyridine-containing compound metabolic process
	protein import
	cofactor metabolic process
	mitochondrial transport
	vacuole organization
	embryo development ending in birth or egg hatching
	pyrimidine-containing compound metabolic process
	protein-containing complex localization
	secretion
	nucleic acid phosphodiester bond hydrolysis
	protein transmembrane transport
	aromatic compound catabolic process
	cellular nitrogen compound catabolic process
	heterocycle catabolic process
	carbohydrate derivative metabolic process
Ivory	regulation of body fluid levels		lipid binding	Spliceosome
	cellular response to organic substance		channel regulator activity	Protein processing in endoplasmic reticulum
	response to oxygen-containing compound		serotonin receptor activity	Tyrosine metabolism
	multi-organism process			Glyoxylate and dicarboxylate metabolism
	response to topologically incorrect protein			Steroid hormone biosynthesis
	serotonin receptor signaling pathway			Endocytosis
Lightyellow	extracellular structure organization	collagen trimer	sulfur compound binding	ECM-receptor interaction
	multicellular organismal signaling	cytoplasmic region	channel regulator activity	ABC transporters
	organophosphate ester transport	cytoskeletal part	cation transmembrane transporter activity	Focal adhesion
	cation transport	microtubule cytoskeleton	glycosaminoglycan binding	MAPK signaling pathway
	negative regulation of molecular function		lipid transporter activity	Glycosaminoglycan degradation
	regulation of transporter activity		double-stranded RNA binding	Glycosylphosphatidylinositol (GPI)-anchor biosynthesis
	cell junction organization
	urogenital system development
Lightcyan1	small molecule biosynthetic process		oxidoreductase activity	Drug metabolism
	protein alkylation		transferase activity, transferring alkyl or aryl (other than methyl) groups	beta-Alanine metabolism
	nucleobase-containing small molecule metabolic process		steroid hormone receptor activity	Metabolism of xenobiotics by cytochrome P450
				Fatty acid degradation
				Glycine, serine and threonine metabolism
				Metabolic pathways
				N-Glycan biosynthesis
				Valine, leucine and isoleucine degradation
				Glutathione metabolism
				Drug metabolism
				Lysine degradation
				Glycolysis / Gluconeogenesis
Lightgreen	peripheral nervous system development	whole membrane	unfolded protein binding	Ribosome biogenesis in eukaryotes
	protein folding	Golgi apparatus	damaged DNA binding	RNA transport
	cellular response to stress	endoplasmic reticulum-Golgi intermediate compartment	ATPase activity	N-Glycan biosynthesis
	TOR signaling	envelope	nucleoside binding	Riboflavin metabolism
	nucleus organization	nucleoplasm	lipid transporter activity	Sulfur metabolism
	organic hydroxy compound transport	endoplasmic reticulum	guanyl nucleotide binding	Histidine metabolism
		vesicle	transferase activity, transferring alkyl or aryl (other than methyl) groups	Glycerolipid metabolism
		transferase complex	GTPase activity	Lysine degradation
				Spliceosome
Magenta	cell projection assembly	receptor complex	single-stranded DNA binding	Arachidonic acid metabolism
	plasma membrane bounded cell projection organization	cell projection	cofactor binding	Linoleic acid metabolism
	pancreas development	microtubule cytoskeleton	carbohydrate derivative transmembrane transporter activity	Glycerophospholipid metabolism
	biological adhesion	cytoplasmic region	tetrapyrrole binding	alpha-Linolenic acid metabolism
	carbohydrate derivative transport		sulfur compound binding	Other glycan degradation
	regulation of neurotransmitter levels		oxidoreductase activity	Intestinal immune network for IgA production
	DNA metabolic process		nucleobase-containing compound transmembrane transporter activity	Fatty acid elongation
	response to xenobiotic stimulus		nucleotidyltransferase activity	Ether lipid metabolism
	somite development		cargo receptor activity	AGE-RAGE signaling pathway in diabetic complications
	semaphorin-plexin signaling pathway		growth factor binding	Pyrimidine metabolism
	negative regulation of response to stimulus		damaged DNA binding	Biosynthesis of unsaturated fatty acids
	signal transduction by protein phosphorylation		iron ion binding	Phagosome
	response to drug		catalytic activity, acting on DNA	One carbon pool by folate
	cellular response to stress		ubiquitin-like protein transferase activity	Fanconi anemia pathway
	pigment metabolic process		cytoskeletal protein binding	Steroid biosynthesis
	cell cycle process		transferase activity, transferring one-carbon groups	VEGF signaling pathway
	positive regulation of protein metabolic process			Homologous recombination
	ammonium ion metabolic process			Glycosphingolipid biosynthesis
	organic acid metabolic process
	exocrine system development
	response to oxidative stress
	regulation of phosphorus metabolic process
Plum2	second-messenger-mediated signaling	side of membrane	hydrolase activity, acting on ester bonds	mRNA surveillance pathway
		vacuole	signaling receptor binding
Violet	rhythmic process	transcription factor complex	double-stranded DNA binding	Herpes simplex infection
	negative regulation of gene expression		regulatory region nucleic acid binding	Nucleotide excision repair
	negative regulation of nucleobase-containing compound metabolic process		transcription factor binding	Arginine and proline metabolism
	negative regulation of biosynthetic process		steroid hormone receptor activity	Drug metabolism
	response to antibiotic		damaged DNA binding
	response to abiotic stimulus		nucleobase-containing compound kinase activity
	response to toxic substance		lyase activity
	response to oxidative stress		DNA-binding transcription factor activity, RNA polymerase II-specific
	response to inorganic substance
	cellular metabolic compound salvage
	response to drug
	small molecule biosynthetic process
	response to oxygen-containing compound
	pyrimidine-containing compound metabolic process
	small molecule catabolic process
	response to organic cyclic compound
	behavior
	response to lipid
	organic acid metabolic process
Yellowgreen	cellular macromolecule localization	whole membrane	protein transporter activity	Insulin signaling pathway
	vesicle-mediated transport	vesicle	identical protein binding	Aminoacyl-tRNA biosynthesis
	mitochondrion organization	tethering complex	ligase activity	Autophagy
	regulation of DNA-binding transcription factor activity	synapse	transcription coregulator activity	Mitophagy
	I-kappaB kinase/NF-kappaB signaling	vacuole	enzyme binding	Other types of O-glycan biosynthesis
	cardiovascular system development	transferase complex	transferase activity, transferring acyl groups	Mannose type O-glycan biosynthesis
	organelle localization	Golgi apparatus	glutamate receptor activity	Glycosaminoglycan biosynthesis
	secretion	cell junction	transcription factor binding	Endocytosis
	ATP hydrolysis coupled transmembrane transport	extrinsic component of membrane	transferase activity, transferring sulfur-containing groups	Fructose and mannose metabolism
	cytosolic transport	nuclear outer membrane-endoplasmic	amide binding	Glycosaminoglycan biosynthesis
	glutamate receptor signaling pathway	reticulum membrane network	SNARE binding	Glycine, serine and threonine metabolism
	positive regulation of protein metabolic process
	autonomic nervous system development
	nuclear transport
