# Supplementary material for: Transcriptomic underpinnings of high and low mirror aggression zebrafish behaviours
Source: BMC Biol. 2022 May 2;20:97. doi: 10.1186/s12915-022-01298-z (PMC9059464; doi:10.1186/s12915-022-01298-z)
Supplement: Supplementary file 7 — Additional file 7: Table 9. Comparison of genes from WGCNA gene module magenta with DEGs between HAZf and. LAZf identified by DEseq2. [file 12915_2022_1298_MOESM7_ESM.xlsx]

## Sheet: Tabelle1
Additional file 7: Table 9. Comparison of genes from WGCNA gene module magenta with DEGs between HAZf and. LAZf identified by DEseq2
module magenta - WGCNA - Ensembl Gene ID	DEGs females - DEseq2 - Ensamble Gene ID	DEGs females - DEseq2 - gene symbol
ENSDARG00000000001	ENSDARG00000027572	as3mt
ENSDARG00000000002	ENSDARG00000034160	slc4a1ap
ENSDARG00000000068	ENSDARG00000033182	arl4ab
ENSDARG00000000175	ENSDARG00000024877	ptgr1
ENSDARG00000000423	ENSDARG00000075766	sccpdha.1
ENSDARG00000000529	ENSDARG00000114022	WDR1
ENSDARG00000000656	ENSDARG00000042962	dgcr2
ENSDARG00000000935	ENSDARG00000103225	UBLCP1
ENSDARG00000001015	ENSDARG00000058473	st6galnac3
ENSDARG00000001129	ENSDARG00000012468	aacs
ENSDARG00000001169	ENSDARG00000016318	med7
ENSDARG00000001313	ENSDARG00000059963	polk
ENSDARG00000001463	ENSDARG00000074546	si:ch211-213a13.2
ENSDARG00000001549	ENSDARG00000074979	larp4ab
ENSDARG00000001676	ENSDARG00000098852	smdt1b
ENSDARG00000001817	ENSDARG00000034801	mylka
ENSDARG00000001891	ENSDARG00000062195	fbxo31
ENSDARG00000001897	ENSDARG00000098963	pcdh1g13
ENSDARG00000001906	ENSDARG00000019601	col12a1b
ENSDARG00000002013	ENSDARG00000113254	CABZ01070469.1
ENSDARG00000002026	ENSDARG00000071578	si:ch211-222k6.3
ENSDARG00000002084	ENSDARG00000075048	lonrf1
ENSDARG00000002165	ENSDARG00000090228	gsta.1
ENSDARG00000002194	ENSDARG00000101280	vat1l
ENSDARG00000002197	ENSDARG00000020711	rrm2
ENSDARG00000002213	ENSDARG00000113896	si:dkey-29p23.1
ENSDARG00000002219	ENSDARG00000005828	faima
ENSDARG00000002299	ENSDARG00000019877	rbks
ENSDARG00000002300	ENSDARG00000109663	LO016987.2
ENSDARG00000002385	ENSDARG00000070673	ptgr2
ENSDARG00000002391	ENSDARG00000098901	CABZ01002768.1
ENSDARG00000002411	ENSDARG00000015088	dnajb11
ENSDARG00000002549	ENSDARG00000100540	CABZ01114105.1
ENSDARG00000002591	ENSDARG00000092816	si:dkey-93n13.2
ENSDARG00000002635	ENSDARG00000108525	CR749167.2
ENSDARG00000002830	ENSDARG00000087245	CR847844.1
ENSDARG00000002847	ENSDARG00000110963	trib1
ENSDARG00000002952	ENSDARG00000015228	ero1a
ENSDARG00000003200	ENSDARG00000088475	pcdh1gb9
ENSDARG00000003259	ENSDARG00000110024	FQ377903.3
ENSDARG00000003270	ENSDARG00000099574	CABZ01030017.2
ENSDARG00000003420	ENSDARG00000093997	si:dkey-9i23.15
ENSDARG00000003449	ENSDARG00000094557	nupr1b
ENSDARG00000003533	ENSDARG00000070396	serpinb1l2
ENSDARG00000003635	ENSDARG00000086184	FBXO48
ENSDARG00000003699	ENSDARG00000016771	tfa
ENSDARG00000003757	ENSDARG00000092228	si:dkey-27p18.3
ENSDARG00000003808	ENSDARG00000035954	tdp2b
ENSDARG00000003854	ENSDARG00000112831	znf1116
ENSDARG00000003869	ENSDARG00000101735	chn1
ENSDARG00000003900	ENSDARG00000022832	bnip4
ENSDARG00000003934	ENSDARG00000114716	znf1117
ENSDARG00000003968	ENSDARG00000100219	si:dkey-264f17.1
ENSDARG00000003973	ENSDARG00000095059	si:ch211-106h4.5
ENSDARG00000004015	ENSDARG00000103692	p4ha3
ENSDARG00000004034	ENSDARG00000035161	pkdcca
ENSDARG00000004059	ENSDARG00000078069	rrm2
ENSDARG00000004141	ENSDARG00000075422	MRPL49
ENSDARG00000004169	ENSDARG00000101807	si:ch211-120c15.3
ENSDARG00000004174	ENSDARG00000089831	si:dkey-207m2.4
ENSDARG00000004177	ENSDARG00000023203	mhc1lda
ENSDARG00000004187	ENSDARG00000099269	si:dkeyp-115e12.7
ENSDARG00000004199	ENSDARG00000075053	sccpdha.2
ENSDARG00000004243	ENSDARG00000110510	ybey
ENSDARG00000004251	ENSDARG00000098515	si:dkey-16p6.1
ENSDARG00000004262	ENSDARG00000095914	si:dkey-209n16.2
ENSDARG00000004306	ENSDARG00000051710	CR339041.1
ENSDARG00000004436	ENSDARG00000056628	tmem170a
ENSDARG00000004472	ENSDARG00000104380	si:dkey-238k10.2
ENSDARG00000004576	ENSDARG00000112581	TMEM87B
ENSDARG00000004587	ENSDARG00000024827	rnf150a
ENSDARG00000004635	ENSDARG00000105781	zgc:171727
ENSDARG00000004687	ENSDARG00000059349	homer2
ENSDARG00000004692	ENSDARG00000039687	zgc:194221
ENSDARG00000004695	ENSDARG00000101232	pcdh1g2
ENSDARG00000004714	ENSDARG00000092968	znf1128
ENSDARG00000004724	ENSDARG00000104505	CABZ01046093.1
ENSDARG00000004771	ENSDARG00000087994	si:ch211-114c17.1
ENSDARG00000004794	ENSDARG00000055472	nubp1
ENSDARG00000004806	ENSDARG00000045525	tmcc3
ENSDARG00000004877	ENSDARG00000001906	si:dkey-247m21.3
ENSDARG00000004979	ENSDARG00000110069	pdgfaa
ENSDARG00000005002	ENSDARG00000088428	si:ch211-189a15.5
ENSDARG00000005023	ENSDARG00000071667	si:dkey-222f2.7
ENSDARG00000005058	ENSDARG00000040781	sult3st4
ENSDARG00000005179	ENSDARG00000028957	maff
ENSDARG00000005246	ENSDARG00000087017	si:dkey-11k2.7
ENSDARG00000005392	ENSDARG00000077643	lypd6b
ENSDARG00000005448	ENSDARG00000113243	BX511224.1
ENSDARG00000005456	ENSDARG00000061414	slx4
ENSDARG00000005464	ENSDARG00000097726	si:ch211-149e23.4
ENSDARG00000005476	ENSDARG00000078551	zgc:171242
ENSDARG00000005500	ENSDARG00000087013	cubn
ENSDARG00000005544	ENSDARG00000060729	trim8b
ENSDARG00000005559	ENSDARG00000055416	serpinb1
ENSDARG00000005626	ENSDARG00000117011	ewsr1b
ENSDARG00000005673	ENSDARG00000061687	atxn1a
ENSDARG00000005738	ENSDARG00000089641	ppm1lb
ENSDARG00000005739	ENSDARG00000114317	BX927253.3
ENSDARG00000005780	ENSDARG00000034497	fbxl14a
ENSDARG00000005924	ENSDARG00000030723	cldn11b
ENSDARG00000005945	ENSDARG00000093289	si:dkey-9i23.14
ENSDARG00000005993	ENSDARG00000113564	znf1107
ENSDARG00000006169	ENSDARG00000105116	p4hb
ENSDARG00000006220	ENSDARG00000093612	si:dkey-92i17.2
ENSDARG00000006266	ENSDARG00000100302	si:dkey-237g15.2
ENSDARG00000006272	ENSDARG00000034956	myclb
ENSDARG00000006292	ENSDARG00000079589	si:dkeyp-73d8.6
ENSDARG00000006301	ENSDARG00000074311	mast2
ENSDARG00000006307	ENSDARG00000078415	lrrc3
ENSDARG00000006353	ENSDARG00000109466	si:dkeyp-77c4.5
ENSDARG00000006397	ENSDARG00000095536	trim62.2
ENSDARG00000006468	ENSDARG00000095789	ccr8.1
ENSDARG00000006585	ENSDARG00000011652	ftr52p
ENSDARG00000006607	ENSDARG00000101112	FO704777.1
ENSDARG00000006773	ENSDARG00000042180	foxl2a
ENSDARG00000006838	ENSDARG00000101130	coq8b
ENSDARG00000006849	ENSDARG00000100421	znf1129
ENSDARG00000006865	ENSDARG00000089875	zgc:173705
ENSDARG00000006891	ENSDARG00000097576	zgc:92912
ENSDARG00000006892	ENSDARG00000112449	BX248122.1
ENSDARG00000006894	ENSDARG00000079895	ehbp1l1b
ENSDARG00000006981	ENSDARG00000023958	rnf181
ENSDARG00000006983	ENSDARG00000102884	si:ch211-145h19.5
ENSDARG00000007127	ENSDARG00000110878	si:dkey-28k24.2
ENSDARG00000007180	ENSDARG00000009046	nphp1
ENSDARG00000007221	ENSDARG00000060411	ddx28
ENSDARG00000007278	ENSDARG00000090119	tlr8a
ENSDARG00000007366	ENSDARG00000103495	zgc:173714
ENSDARG00000007370	ENSDARG00000035338	tppp2
ENSDARG00000007444	ENSDARG00000087749	ccser2a
ENSDARG00000007601	ENSDARG00000044048	prnpb
ENSDARG00000007671	ENSDARG00000006307	shisa4
ENSDARG00000007682	ENSDARG00000095142	si:ch211-208h16.4
ENSDARG00000007711	ENSDARG00000099845	zgc:174275
ENSDARG00000007734	ENSDARG00000105392	si:ch73-22o18.1
ENSDARG00000007744	ENSDARG00000100568	si:ch211-209j12.3
ENSDARG00000007774	ENSDARG00000004952	rsad2
ENSDARG00000007786	ENSDARG00000094265	si:dkey-183n20.15
ENSDARG00000007856	ENSDARG00000054934	zgc:101765
ENSDARG00000007950	ENSDARG00000101992	si:dkey-238k10.3
ENSDARG00000007975	ENSDARG00000101703	zgc:158260
ENSDARG00000008020	ENSDARG00000104207	pcyt1bb
ENSDARG00000008105	ENSDARG00000095993	znf1073
ENSDARG00000008142	ENSDARG00000079325	CABZ01046432.1
ENSDARG00000008153	ENSDARG00000055100	cxcl12b
ENSDARG00000008191	ENSDARG00000056045	si:ch73-139e5.4
ENSDARG00000008287	ENSDARG00000027088	ptgdsb.1
ENSDARG00000008403	ENSDARG00000057273	alox5a
ENSDARG00000008461	ENSDARG00000077068	si:ch211-11p18.6
ENSDARG00000008472	ENSDARG00000111824	si:dkey-199m13.7
ENSDARG00000008490	ENSDARG00000110845	pimr107
ENSDARG00000008491	ENSDARG00000041414	bmf2
ENSDARG00000008568	ENSDARG00000100654	si:dkey-207m2.4
ENSDARG00000008784	ENSDARG00000040812	ncf4
ENSDARG00000008790	ENSDARG00000102575	si:ch211-106j21.2
ENSDARG00000008818	ENSDARG00000071024	zgc:171679
ENSDARG00000008840	ENSDARG00000016154	zfp36l1a
ENSDARG00000008906	ENSDARG00000035909	mfsd2ab
ENSDARG00000008948	ENSDARG00000104822	znf1131
ENSDARG00000009014	ENSDARG00000108332	FO393424.1
ENSDARG00000009018	ENSDARG00000097535	si:ch211-252f13.5
ENSDARG00000009046	ENSDARG00000069271	kbtbd4
ENSDARG00000009074	ENSDARG00000038248	ggact.2
ENSDARG00000009194	ENSDARG00000061473	tbkbp1
ENSDARG00000009262	ENSDARG00000074506	tmem94
ENSDARG00000009299	ENSDARG00000059311	dpysl5b
ENSDARG00000009459	ENSDARG00000097973	si:ch1073-190k2.1
ENSDARG00000009477	ENSDARG00000059247	tmem54a
ENSDARG00000009488	ENSDARG00000109821	si:dkey-156j15.1
ENSDARG00000009493	ENSDARG00000074663	zgc:162183
ENSDARG00000009568	ENSDARG00000094668	si:ch211-51a19.5
ENSDARG00000009585	ENSDARG00000102559	si:dkey-16p19.5
ENSDARG00000009626	ENSDARG00000035352	pafah1b2
ENSDARG00000009677	ENSDARG00000109319	znf1030
ENSDARG00000009702	ENSDARG00000117132	BX663613.1
ENSDARG00000009743	ENSDARG00000097503	si:ch73-288o11.5
ENSDARG00000009764	ENSDARG00000061226	timp2a
ENSDARG00000009839	ENSDARG00000111309	AL935126.2
ENSDARG00000009864	ENSDARG00000101457	cdc42ep4a
ENSDARG00000009982	ENSDARG00000104925	si:dkey-26m3.2
ENSDARG00000010018	ENSDARG00000004105	tie1
ENSDARG00000010035	ENSDARG00000062171	olfml3b
ENSDARG00000010047	ENSDARG00000039378	rcn2
ENSDARG00000010155	ENSDARG00000091366	si:dkey-84k17.2
ENSDARG00000010350	ENSDARG00000101843	znf1106
ENSDARG00000010384	ENSDARG00000096226	znf1072
ENSDARG00000010400	ENSDARG00000115450	CABZ01012382.2
ENSDARG00000010437	ENSDARG00000035957	gmnn
ENSDARG00000010478	ENSDARG00000091381	si:ch211-214c20.1
ENSDARG00000010555	ENSDARG00000096433	rock2b
ENSDARG00000010572	ENSDARG00000058791	zgc:171887
ENSDARG00000010591	ENSDARG00000100614	zgc:171497
ENSDARG00000010654	ENSDARG00000088861	znf1021
ENSDARG00000010728	ENSDARG00000070579	ggact.3
ENSDARG00000010729	ENSDARG00000096816	si:dkeyp-106c3.2
ENSDARG00000010767	ENSDARG00000035665	si:dkey-267n13.1
ENSDARG00000010779	ENSDARG00000060637	clstn2
ENSDARG00000010844	ENSDARG00000100426	fam167b
ENSDARG00000010981	ENSDARG00000086296	znf1137
ENSDARG00000011076	ENSDARG00000097693	si:ch211-248a14.8
ENSDARG00000011094	ENSDARG00000077572	si:ch211-193k19.2
ENSDARG00000011113	ENSDARG00000099911	lrrc8c
ENSDARG00000011170	ENSDARG00000042827	adoa
ENSDARG00000011175	ENSDARG00000099985	ccn1l2
ENSDARG00000011222	ENSDARG00000044801	wdr38
ENSDARG00000011247	ENSDARG00000101327	znf1076
ENSDARG00000011312	ENSDARG00000011886	pdca
ENSDARG00000011317	ENSDARG00000110439	ap1s3a
ENSDARG00000011326	ENSDARG00000077415	zmp:0000001175
ENSDARG00000011490	ENSDARG00000109742	gpr139
ENSDARG00000011493	ENSDARG00000114364	znf985
ENSDARG00000011506	ENSDARG00000069323	si:ch73-122g19.1
ENSDARG00000011533	ENSDARG00000114396	znf1017
ENSDARG00000011549	ENSDARG00000032532	arpp19a
ENSDARG00000011564	ENSDARG00000017369	sema3d
ENSDARG00000011581	ENSDARG00000105219	znf988
ENSDARG00000011652	ENSDARG00000116628	ly97.3
ENSDARG00000011723	ENSDARG00000061481	wu:fj05g07
ENSDARG00000011769	ENSDARG00000092578	si:ch211-222e20.4
ENSDARG00000011770	ENSDARG00000002347	cyp11a1
ENSDARG00000011797	ENSDARG00000089742	fam161a
ENSDARG00000011801	ENSDARG00000101126	atad5b
ENSDARG00000011821	ENSDARG00000012535	epx
ENSDARG00000011837	ENSDARG00000052988	xcr1b.1
ENSDARG00000011870	ENSDARG00000104412	si:dkey-72l17.5
ENSDARG00000011934	ENSDARG00000005780	npy8br
ENSDARG00000012071	ENSDARG00000061723	tmem64
ENSDARG00000012140	ENSDARG00000068966	si:ch211-261n11.7
ENSDARG00000012177	ENSDARG00000013628	cd164
ENSDARG00000012204	ENSDARG00000097080	si:ch73-181m17.1
ENSDARG00000012381	ENSDARG00000054054	zgc:153219
ENSDARG00000012388	ENSDARG00000070845	si:dkey-56d12.4
ENSDARG00000012397	ENSDARG00000097275	si:ch211-147g22.4
ENSDARG00000012468	ENSDARG00000116774	CABZ01035279.1
ENSDARG00000012535	ENSDARG00000079036	znfl1k
ENSDARG00000012572	ENSDARG00000054542	il12bb
ENSDARG00000012586	ENSDARG00000102241	zgc:136410
ENSDARG00000012649	ENSDARG00000088000	znf1057
ENSDARG00000012741	ENSDARG00000097091	si:dkey-7j22.2
ENSDARG00000012796	ENSDARG00000074638	loxhd1b
ENSDARG00000012827	ENSDARG00000102159	ly6m6
ENSDARG00000012860	ENSDARG00000070604	zgc:162509
ENSDARG00000012892	ENSDARG00000113274	AL929536.3
ENSDARG00000013000	ENSDARG00000058229	acot11a
ENSDARG00000013023	ENSDARG00000110658	zgc:174696
ENSDARG00000013082	ENSDARG00000033953	entpd2a.2
ENSDARG00000013207	ENSDARG00000114166	CABZ01002349.1
ENSDARG00000013245	ENSDARG00000003808	aqp3a
ENSDARG00000013274	ENSDARG00000076008	umad1
ENSDARG00000013302	ENSDARG00000093803	si:dkey-196n19.2
ENSDARG00000013335	ENSDARG00000114409	CR450686.6
ENSDARG00000013397	ENSDARG00000113192	si:dkey-29p23.2
ENSDARG00000013526	ENSDARG00000037142	C14H4orf47
ENSDARG00000013528	ENSDARG00000087393	prr11
ENSDARG00000013647	ENSDARG00000061603	sorbs2b
ENSDARG00000013653	ENSDARG00000071644	si:dkey-19a16.7
ENSDARG00000013659	ENSDARG00000075826	msh4
ENSDARG00000013681	ENSDARG00000068994	pimr129
ENSDARG00000013730	ENSDARG00000079080	etfbkmt
ENSDARG00000013784	ENSDARG00000096189	si:dkey-54j5.2
ENSDARG00000013845	ENSDARG00000096904	si:dkeyp-100a5.4
ENSDARG00000013847	ENSDARG00000099791	pdk3b
ENSDARG00000014003	ENSDARG00000101137	znf999
ENSDARG00000014004	ENSDARG00000037362	scube2
ENSDARG00000014138	ENSDARG00000093761	si:ch211-250k18.7
ENSDARG00000014222	ENSDARG00000069503	cldnh
ENSDARG00000014248	ENSDARG00000071074	rccd1
ENSDARG00000014280	ENSDARG00000062900	si:ch211-81a5.1
ENSDARG00000014378	ENSDARG00000091757	adgrf6
ENSDARG00000014477	ENSDARG00000102339	si:dkey-5n7.2
ENSDARG00000014527	ENSDARG00000079345	si:ch211-217k17.10
ENSDARG00000014545	ENSDARG00000095638	si:dkey-284p5.3
ENSDARG00000014569	ENSDARG00000032816	tm7sf2
ENSDARG00000014623	ENSDARG00000006580	cldnd
ENSDARG00000014652	ENSDARG00000096005	CT027801.1
ENSDARG00000014675	ENSDARG00000015955	cldnc
ENSDARG00000014685	ENSDARG00000091477	znf1066
ENSDARG00000014746	ENSDARG00000102758	FO704661.1
ENSDARG00000014804	ENSDARG00000058753	si:ch73-213k20.5
ENSDARG00000014817	ENSDARG00000067664	si:dkey-172m14.2
ENSDARG00000014825	ENSDARG00000076155	mtpap
ENSDARG00000014871	ENSDARG00000071772	si:ch211-253p2.2
ENSDARG00000014954	ENSDARG00000114646	znf1021
ENSDARG00000014966	ENSDARG00000077638	F2R
ENSDARG00000015053	ENSDARG00000094554	si:ch73-7i4.1
ENSDARG00000015070	ENSDARG00000007366	AMDHD1
ENSDARG00000015088	ENSDARG00000101379	mfsd1
ENSDARG00000015110	ENSDARG00000115655	znf1078
ENSDARG00000015111	ENSDARG00000018004	nkx2.5
ENSDARG00000015126	ENSDARG00000111465	znf1104
ENSDARG00000015156	ENSDARG00000093957	si:dkey-251i10.2
ENSDARG00000015174	ENSDARG00000087196	fibinb
ENSDARG00000015199	ENSDARG00000095777	si:ch211-218h8.3
ENSDARG00000015201	ENSDARG00000092266	si:ch73-27e22.2
ENSDARG00000015228	ENSDARG00000096915	si:ch211-107e6.6
ENSDARG00000015252	ENSDARG00000019025	podn
ENSDARG00000015273	ENSDARG00000116510	BX539310.1
ENSDARG00000015278	ENSDARG00000040162	fgfbp3
ENSDARG00000015292	ENSDARG00000089179	si:dkey-16p6.1
ENSDARG00000015449	ENSDARG00000032836	pvalb5
ENSDARG00000015495	ENSDARG00000076462	ndnfl
ENSDARG00000015559	ENSDARG00000088301	si:dkey-254e13.6
ENSDARG00000015611	ENSDARG00000102701	eva1ba
ENSDARG00000015628	ENSDARG00000086183	vkorc1
ENSDARG00000015759	ENSDARG00000090708	si:dkey-28g23.6
ENSDARG00000015823	ENSDARG00000073821	znf1177
ENSDARG00000015851	ENSDARG00000015543	s100a1
ENSDARG00000015854	ENSDARG00000031731	si:ch73-27e22.6
ENSDARG00000015907	ENSDARG00000028740	msnb
ENSDARG00000015947	ENSDARG00000070165	tnfrsf1b
ENSDARG00000015970	ENSDARG00000107106	CABZ01034089.1
ENSDARG00000015989	ENSDARG00000096012	znf1115
ENSDARG00000016016	ENSDARG00000099598	CABZ01067558.1
ENSDARG00000016038	ENSDARG00000097480	si:dkey-263j23.1
ENSDARG00000016088	ENSDARG00000105757	or133-5
ENSDARG00000016089	ENSDARG00000096566	zgc:165656
ENSDARG00000016117	ENSDARG00000116713	si:ch73-265d7.2
ENSDARG00000016311	ENSDARG00000116216	znf1046
ENSDARG00000016318	ENSDARG00000017038	zgc:152670
ENSDARG00000016337	ENSDARG00000111788	BX511067.1
ENSDARG00000016348	ENSDARG00000100550	si:dkey-112a7.5
ENSDARG00000016454	ENSDARG00000093521	b3gnt3.3
ENSDARG00000016480	ENSDARG00000091349	plekhd1
ENSDARG00000016496	ENSDARG00000093972	ftr79
ENSDARG00000016543	ENSDARG00000098216	si:ch211-215e19.3
ENSDARG00000016613	ENSDARG00000071643	zgc:171490
ENSDARG00000016742	ENSDARG00000086591	si:ch211-113a14.11
ENSDARG00000016771	ENSDARG00000057100	zwilch
ENSDARG00000016815	ENSDARG00000102062	si:dkeyp-82h4.3
ENSDARG00000016856	ENSDARG00000098803	cyp2aa4
ENSDARG00000016963	ENSDARG00000071005	ppp1r3ca
ENSDARG00000016994	ENSDARG00000021241	zgc:165604
ENSDARG00000017006	ENSDARG00000019742	tlr4ba
ENSDARG00000017038	ENSDARG00000105495	si:dkey-31g16.2
ENSDARG00000017140	ENSDARG00000069978	cd28l
ENSDARG00000017188	ENSDARG00000044549	zgc:112416
ENSDARG00000017246	ENSDARG00000003925	cx28.6
ENSDARG00000017251	ENSDARG00000100604	olfcw1
ENSDARG00000017272	ENSDARG00000116608	pitx1
ENSDARG00000017359	ENSDARG00000103497	si:dkey-246j6.3
ENSDARG00000017369	ENSDARG00000037192	zgc:113364
ENSDARG00000017431	ENSDARG00000062934	gpr12
ENSDARG00000017537	ENSDARG00000091280	si:ch211-66k16.27
ENSDARG00000017624	ENSDARG00000044767	tspan10
ENSDARG00000017708	ENSDARG00000101077	sctr
ENSDARG00000017741	ENSDARG00000103003	si:dkey-211i20.2
ENSDARG00000017757	ENSDARG00000086518	si:ch211-155o21.3
ENSDARG00000017785	ENSDARG00000103247	znf993
ENSDARG00000017794	ENSDARG00000071495	sult3st5
ENSDARG00000017813	ENSDARG00000105562	si:dkey-23i12.7
ENSDARG00000017835	ENSDARG00000037695	pcdh2aa1
ENSDARG00000017860	ENSDARG00000071294	tonsl
ENSDARG00000017928	ENSDARG00000101700	si:ch1073-181h11.1
ENSDARG00000017960	ENSDARG00000103436	BX548028.1
ENSDARG00000017982	ENSDARG00000090449	sp100.3
ENSDARG00000018008	ENSDARG00000100415	CABZ01002188.1
ENSDARG00000018032	ENSDARG00000062817	crym
ENSDARG00000018110	ENSDARG00000017722	chrm4b
ENSDARG00000018159	ENSDARG00000069033	pimr51
ENSDARG00000018162	ENSDARG00000055852	mtnr1ab
ENSDARG00000018272	ENSDARG00000079992	senp6b
ENSDARG00000018283	ENSDARG00000074860	slc5a7a
ENSDARG00000018382	ENSDARG00000076687	si:rp71-84d9.1
ENSDARG00000018383	ENSDARG00000055559	chrna6
ENSDARG00000018441	ENSDARG00000111998	znf1099
ENSDARG00000018459	ENSDARG00000090975	si:dkey-62k3.5
ENSDARG00000018508	ENSDARG00000026925	nos2a
ENSDARG00000018574	ENSDARG00000088524	acot17
ENSDARG00000018653	ENSDARG00000086933	tnni3k
ENSDARG00000018658	ENSDARG00000077219	si:ch211-106h4.6
ENSDARG00000018691	ENSDARG00000078502	si:ch211-150o23.3
ENSDARG00000018898	ENSDARG00000101225	cngb3.1
ENSDARG00000018958	ENSDARG00000098281	si:dkey-237m9.1
ENSDARG00000018973	ENSDARG00000058885	ttc29
ENSDARG00000019001	ENSDARG00000099257	si:ch73-119p20.1
ENSDARG00000019113	ENSDARG00000102316	si:dkey-237m9.2
ENSDARG00000019236	ENSDARG00000075206	si:dkey-100n19.2
ENSDARG00000019250	ENSDARG00000099493	CR847906.1
ENSDARG00000019355	ENSDARG00000067713	snx18a
ENSDARG00000019438	ENSDARG00000093044	si:ch211-161h7.5
ENSDARG00000019507	ENSDARG00000100265	rhcgb
ENSDARG00000019541	ENSDARG00000117096	znf1138
ENSDARG00000019601	ENSDARG00000099266	vasna
ENSDARG00000019636	ENSDARG00000101598	si:ch211-215p11.1
ENSDARG00000019693	ENSDARG00000102600	CABZ01003344.1
ENSDARG00000019709	ENSDARG00000092075	pimr49
ENSDARG00000019797	ENSDARG00000088693	dcst2
ENSDARG00000019838	ENSDARG00000018329	gc2
ENSDARG00000019845	ENSDARG00000096210	znf1050
ENSDARG00000019877	ENSDARG00000054847	xcr1a.1
ENSDARG00000019881	ENSDARG00000096398	si:ch211-276a17.5
ENSDARG00000019907	ENSDARG00000115281	hist1h4l
ENSDARG00000020072	ENSDARG00000097418	si:ch211-63b16.3
ENSDARG00000020077	ENSDARG00000086305	si:ch211-63b16.4
ENSDARG00000020080	ENSDARG00000077959	CU207281.2
ENSDARG00000020102	ENSDARG00000058537	si:dkey-102c8.2
ENSDARG00000020158	ENSDARG00000109563	CABZ01074453.1
ENSDARG00000020212	ENSDARG00000106212	LO017965.1
ENSDARG00000020219	ENSDARG00000102156	si:dkey-264f17.4
ENSDARG00000020334	ENSDARG00000042872	zdhhc8a
ENSDARG00000020427	ENSDARG00000086236	F2R
ENSDARG00000020443	ENSDARG00000052056	parietopsin
ENSDARG00000020482	ENSDARG00000098214	CABZ01072487.1
ENSDARG00000020594	ENSDARG00000100436	cnga2b
ENSDARG00000020693	ENSDARG00000109729	CABZ01073197.1
ENSDARG00000020711	ENSDARG00000100919	slc5a2
ENSDARG00000020788	ENSDARG00000116881	CR352220.2
ENSDARG00000020887	ENSDARG00000067646	tmem232
ENSDARG00000020898	ENSDARG00000102578	mif4gdb
ENSDARG00000020944	ENSDARG00000029546	grem1a
ENSDARG00000021021	ENSDARG00000100887	si:dkey-11f4.20
ENSDARG00000021022	ENSDARG00000091746	si:dkey-16p6.1
ENSDARG00000021033	ENSDARG00000038569	fzd8b
ENSDARG00000021097	ENSDARG00000112756	CU468896.1
ENSDARG00000021115	ENSDARG00000046091	si:ch211-283g2.1
ENSDARG00000021137	ENSDARG00000077261	lmod1b
ENSDARG00000021147	ENSDARG00000105568	si:ch211-194p6.10
ENSDARG00000021172	ENSDARG00000090267	CU062628.1
ENSDARG00000021208	ENSDARG00000039185	nfyba
ENSDARG00000021242	ENSDARG00000077115	si:ch73-44m9.1
ENSDARG00000021366	ENSDARG00000093179	si:dkey-79c1.1
ENSDARG00000021372	ENSDARG00000102713	si:ch211-205a14.1
ENSDARG00000021383	ENSDARG00000110454	BX005380.2
ENSDARG00000021398	ENSDARG00000098351	si:ch211-66c13.1
ENSDARG00000021402	ENSDARG00000095057	si:dkey-103d23.3
ENSDARG00000021404	ENSDARG00000112132	BX470182.1
ENSDARG00000021555	ENSDARG00000104584	si:dkeyp-4f2.3
ENSDARG00000021579	ENSDARG00000091230	CR450686.1
ENSDARG00000021589	ENSDARG00000092596	si:dkeyp-44d3.1
ENSDARG00000021611	ENSDARG00000040640	si:ch73-44m9.3
ENSDARG00000021633	ENSDARG00000097662	tesmin
ENSDARG00000021720	ENSDARG00000112473	BX572103.1
ENSDARG00000021735	ENSDARG00000115627	BX324110.1
ENSDARG00000021789	ENSDARG00000096233	si:dkey-260c8.6
ENSDARG00000021849	ENSDARG00000100006	si:ch211-76m11.5
ENSDARG00000021895	ENSDARG00000004358	gnb3a
ENSDARG00000021938	ENSDARG00000019986	grhprb
ENSDARG00000021974	ENSDARG00000063519	PLEKHB1
ENSDARG00000022260	ENSDARG00000095588	pimr100
ENSDARG00000022350	ENSDARG00000096663	si:dkey-249p7.4
ENSDARG00000022525	ENSDARG00000100099	si:dkey-238o14.1
ENSDARG00000022550	ENSDARG00000098958	znf1100
ENSDARG00000022569	ENSDARG00000101087	si:dkeyp-80d11.1
ENSDARG00000022614	ENSDARG00000045553	hsd17b2
ENSDARG00000022650	ENSDARG00000009402	si:ch211-210b2.2
ENSDARG00000022832	ENSDARG00000036831	rnf41
ENSDARG00000022858	ENSDARG00000077666	evi5a
ENSDARG00000022951	ENSDARG00000104887	znf1105
ENSDARG00000023062	ENSDARG00000071604	si:ch211-156p11.1
ENSDARG00000023117	ENSDARG00000024032	coch
ENSDARG00000023152	ENSDARG00000106564	CT027676.1
ENSDARG00000023185	ENSDARG00000070770	her4.3
ENSDARG00000023203	ENSDARG00000079826	gpr174
ENSDARG00000023217	ENSDARG00000098740	CABZ01046427.2
ENSDARG00000023237	ENSDARG00000117127	BX510301.2
ENSDARG00000023303	ENSDARG00000091912	si:ch211-15j1.5
ENSDARG00000023318	ENSDARG00000098279	si:zfos-451d2.2
ENSDARG00000023369	ENSDARG00000044861	opn1lw2
ENSDARG00000023443	ENSDARG00000099864	si:ch73-170d6.2
ENSDARG00000023448	ENSDARG00000092498	si:dkeyp-46h3.2
ENSDARG00000023495	ENSDARG00000076055	rpgrip1
ENSDARG00000023537	ENSDARG00000043482	b3gnt3.1
ENSDARG00000023578	ENSDARG00000109968	BX537120.1
ENSDARG00000023587	ENSDARG00000114026	CABZ01099833.1
ENSDARG00000023659	ENSDARG00000099090	znf1087
ENSDARG00000023712	ENSDARG00000114577	si:dkey-159n16.2
ENSDARG00000023797	ENSDARG00000102946	si:ch73-167f10.1
ENSDARG00000023815	ENSDARG00000057058	minpp1a
ENSDARG00000023820	ENSDARG00000100159	angptl1b
ENSDARG00000023958	ENSDARG00000007787	zgc:112965
ENSDARG00000024032	ENSDARG00000007891	meox1
ENSDARG00000024047	ENSDARG00000101823	si:ch211-243p7.3
ENSDARG00000024090	ENSDARG00000055622	zgc:153345
ENSDARG00000024112	ENSDARG00000042513	acot21
ENSDARG00000024116	ENSDARG00000102981	cyp2k16
ENSDARG00000024276	ENSDARG00000104592	zgc:171601
ENSDARG00000024278	ENSDARG00000099363	lhb
ENSDARG00000024311	ENSDARG00000098514	si:ch211-59d8.3
ENSDARG00000024317	ENSDARG00000112043	znf1091
ENSDARG00000024479	ENSDARG00000102558	pde6ha
ENSDARG00000024488	ENSDARG00000055831	si:dkey-182g1.6
ENSDARG00000024540	ENSDARG00000036471	dand5
ENSDARG00000024708	ENSDARG00000087168	si:ch211-162i8.4
ENSDARG00000024759	ENSDARG00000099583	CABZ01034082.1
ENSDARG00000024818	ENSDARG00000101374	si:dkey-11n14.1
ENSDARG00000024827	ENSDARG00000087714	si:ch211-226o13.1
ENSDARG00000024877	ENSDARG00000031976	nos2b
ENSDARG00000024940	ENSDARG00000105249	si:dkey-65b13.9
ENSDARG00000024964	ENSDARG00000101201	si:dkey-207b20.2
ENSDARG00000025150	ENSDARG00000101223	si:ch211-229l10.11
ENSDARG00000025285	ENSDARG00000099048	znf1070
ENSDARG00000025332	ENSDARG00000110433	znf997
ENSDARG00000025383	ENSDARG00000097890	si:ch1073-100f3.2
ENSDARG00000025386	ENSDARG00000104893	si:ch211-207e19.2
ENSDARG00000025397	ENSDARG00000091140	pik3r6b
ENSDARG00000025403	ENSDARG00000088411	notum2
ENSDARG00000025421	ENSDARG00000104035	ttc16
ENSDARG00000025500	ENSDARG00000104958	kbtbd11
ENSDARG00000025593	ENSDARG00000040479	cga
ENSDARG00000025595	ENSDARG00000093602	si:ch211-93g21.1
ENSDARG00000025718	ENSDARG00000092331	pimr136
ENSDARG00000025789	ENSDARG00000092080	znf1044
ENSDARG00000025820	ENSDARG00000101463	si:dkey-176f19.1
ENSDARG00000025859	ENSDARG00000090637	myh6
ENSDARG00000026053	ENSDARG00000103618	btr18
ENSDARG00000026165	ENSDARG00000057062	si:dkey-157g16.6
ENSDARG00000026170	ENSDARG00000109604	znf1026
ENSDARG00000026369	ENSDARG00000090107	zmp:0000000984
ENSDARG00000026444	ENSDARG00000095407	si:dkey-9i23.8
ENSDARG00000026453	ENSDARG00000075113	nanog
ENSDARG00000026548	ENSDARG00000091926	casp22
ENSDARG00000026599	ENSDARG00000010047	neu3.2
ENSDARG00000026701	ENSDARG00000103555	si:ch211-8c17.4
ENSDARG00000026726	ENSDARG00000070755	ccr11.1
ENSDARG00000026759	ENSDARG00000104897	si:dkey-16p6.1
ENSDARG00000026764	ENSDARG00000038133	zgc:113411
ENSDARG00000026801	ENSDARG00000029388	si:dkey-90m5.4
ENSDARG00000026840	ENSDARG00000067661	ftr80
ENSDARG00000026907	ENSDARG00000093816	si:ch211-142c4.1
ENSDARG00000026941	ENSDARG00000102525	lck
ENSDARG00000027065	ENSDARG00000020952	si:ch211-214j8.1
ENSDARG00000027087	ENSDARG00000102455	znf1133
ENSDARG00000027088	ENSDARG00000103265	si:ch211-223g7.2
ENSDARG00000027143	ENSDARG00000013310	map3k15
ENSDARG00000027360	ENSDARG00000061758	sh3pxd2ab
ENSDARG00000027394	ENSDARG00000053366	ftr12
ENSDARG00000027403	ENSDARG00000096497	si:dkey-22h13.3
ENSDARG00000027572	ENSDARG00000063283	abi3b
ENSDARG00000027582	ENSDARG00000100979	CABZ01075618.1
ENSDARG00000027584	ENSDARG00000017565	itk
ENSDARG00000027609	ENSDARG00000089361	wu:fb59d01
ENSDARG00000027724	ENSDARG00000062758	CR352265.1
ENSDARG00000027734	ENSDARG00000103420	si:dkey-56m15.5
ENSDARG00000027750	ENSDARG00000053666	myb
ENSDARG00000027822	ENSDARG00000070116	nit1
ENSDARG00000027930	ENSDARG00000113582	znf993
ENSDARG00000027978	ENSDARG00000012496	GPR62
ENSDARG00000028012	ENSDARG00000075476	nlrp15
ENSDARG00000028071	ENSDARG00000095593	si:ch211-134c9.2
ENSDARG00000028086	ENSDARG00000105362	faim2b
ENSDARG00000028163	ENSDARG00000095179	si:ch211-235f1.3
ENSDARG00000028275	ENSDARG00000059130	gata1b
ENSDARG00000028386	ENSDARG00000116660	pigrl2.3
ENSDARG00000028389	ENSDARG00000112487	CR450780.1
ENSDARG00000028469	ENSDARG00000115246	BX927234.2
ENSDARG00000028618	ENSDARG00000069615	ckmt2a
ENSDARG00000028628	ENSDARG00000006109	pimr185
ENSDARG00000028664	ENSDARG00000102992	btr20
ENSDARG00000029043
ENSDARG00000029072
ENSDARG00000029105
ENSDARG00000029177
ENSDARG00000029179
ENSDARG00000029259
ENSDARG00000029353
ENSDARG00000029356
ENSDARG00000029431
ENSDARG00000029479
ENSDARG00000029497
ENSDARG00000029510
ENSDARG00000029660
ENSDARG00000029668
ENSDARG00000029689
ENSDARG00000029695
ENSDARG00000029751
ENSDARG00000029761
ENSDARG00000029766
ENSDARG00000029795
ENSDARG00000029874
ENSDARG00000029955
ENSDARG00000030087
ENSDARG00000030097
ENSDARG00000030250
ENSDARG00000030263
ENSDARG00000030289
ENSDARG00000030307
ENSDARG00000030357
ENSDARG00000030463
ENSDARG00000030490
ENSDARG00000030494
ENSDARG00000030573
ENSDARG00000030723
ENSDARG00000030804
ENSDARG00000030844
ENSDARG00000030881
ENSDARG00000030967
ENSDARG00000030972
ENSDARG00000030981
ENSDARG00000031098
ENSDARG00000031108
ENSDARG00000031387
ENSDARG00000031388
ENSDARG00000031506
ENSDARG00000031588
ENSDARG00000031647
ENSDARG00000031678
ENSDARG00000031680
ENSDARG00000031683
ENSDARG00000031731
ENSDARG00000031745
ENSDARG00000031774
ENSDARG00000031777
ENSDARG00000031885
ENSDARG00000031888
ENSDARG00000031971
ENSDARG00000032005
ENSDARG00000032010
ENSDARG00000032117
ENSDARG00000032206
ENSDARG00000032218
ENSDARG00000032318
ENSDARG00000032389
ENSDARG00000032435
ENSDARG00000032496
ENSDARG00000032577
ENSDARG00000032714
ENSDARG00000032831
ENSDARG00000032885
ENSDARG00000032951
ENSDARG00000032990
ENSDARG00000033009
ENSDARG00000033020
ENSDARG00000033029
ENSDARG00000033138
ENSDARG00000033144
ENSDARG00000033171
ENSDARG00000033182
ENSDARG00000033285
ENSDARG00000033296
ENSDARG00000033376
ENSDARG00000033440
ENSDARG00000033610
ENSDARG00000033760
ENSDARG00000033832
ENSDARG00000033845
ENSDARG00000033852
ENSDARG00000033861
ENSDARG00000034160
ENSDARG00000034215
ENSDARG00000034268
ENSDARG00000034409
ENSDARG00000034470
ENSDARG00000034497
ENSDARG00000034568
ENSDARG00000034633
ENSDARG00000034650
ENSDARG00000034753
ENSDARG00000034777
ENSDARG00000034801
ENSDARG00000034808
ENSDARG00000034896
ENSDARG00000034956
ENSDARG00000035005
ENSDARG00000035018
ENSDARG00000035043
ENSDARG00000035133
ENSDARG00000035161
ENSDARG00000035167
ENSDARG00000035175
ENSDARG00000035187
ENSDARG00000035221
ENSDARG00000035309
ENSDARG00000035338
ENSDARG00000035357
ENSDARG00000035390
ENSDARG00000035398
ENSDARG00000035452
ENSDARG00000035508
ENSDARG00000035544
ENSDARG00000035551
ENSDARG00000035564
ENSDARG00000035569
ENSDARG00000035571
ENSDARG00000035577
ENSDARG00000035595
ENSDARG00000035607
ENSDARG00000035610
ENSDARG00000035622
ENSDARG00000035629
ENSDARG00000035665
ENSDARG00000035677
ENSDARG00000035697
ENSDARG00000035699
ENSDARG00000035872
ENSDARG00000035879
ENSDARG00000035882
ENSDARG00000035890
ENSDARG00000035895
ENSDARG00000035924
ENSDARG00000035949
ENSDARG00000035952
ENSDARG00000035954
ENSDARG00000035957
ENSDARG00000035961
ENSDARG00000036031
ENSDARG00000036096
ENSDARG00000036107
ENSDARG00000036136
ENSDARG00000036152
ENSDARG00000036155
ENSDARG00000036159
ENSDARG00000036161
ENSDARG00000036239
ENSDARG00000036376
ENSDARG00000036442
ENSDARG00000036456
ENSDARG00000036460
ENSDARG00000036571
ENSDARG00000036592
ENSDARG00000036626
ENSDARG00000036846
ENSDARG00000036870
ENSDARG00000036894
ENSDARG00000036912
ENSDARG00000036924
ENSDARG00000036944
ENSDARG00000036965
ENSDARG00000036985
ENSDARG00000036990
ENSDARG00000037046
ENSDARG00000037064
ENSDARG00000037097
ENSDARG00000037276
ENSDARG00000037284
ENSDARG00000037334
ENSDARG00000037410
ENSDARG00000037421
ENSDARG00000037423
ENSDARG00000037455
ENSDARG00000037487
ENSDARG00000037498
ENSDARG00000037507
ENSDARG00000037555
ENSDARG00000037556
ENSDARG00000037587
ENSDARG00000037618
ENSDARG00000037675
ENSDARG00000037777
ENSDARG00000037861
ENSDARG00000037874
ENSDARG00000037884
ENSDARG00000037909
ENSDARG00000037921
ENSDARG00000037929
ENSDARG00000037955
ENSDARG00000037961
ENSDARG00000037968
ENSDARG00000037995
ENSDARG00000037997
ENSDARG00000038011
ENSDARG00000038040
ENSDARG00000038066
ENSDARG00000038095
ENSDARG00000038133
ENSDARG00000038151
ENSDARG00000038156
ENSDARG00000038176
ENSDARG00000038228
ENSDARG00000038235
ENSDARG00000038248
ENSDARG00000038384
ENSDARG00000038422
ENSDARG00000038465
ENSDARG00000038500
ENSDARG00000038518
ENSDARG00000038569
ENSDARG00000038615
ENSDARG00000038667
ENSDARG00000038770
ENSDARG00000038787
ENSDARG00000038792
ENSDARG00000038834
ENSDARG00000038862
ENSDARG00000038869
ENSDARG00000038979
ENSDARG00000038996
ENSDARG00000039041
ENSDARG00000039069
ENSDARG00000039220
ENSDARG00000039378
ENSDARG00000039392
ENSDARG00000039455
ENSDARG00000039563
ENSDARG00000039616
ENSDARG00000039652
ENSDARG00000039666
ENSDARG00000039687
ENSDARG00000039729
ENSDARG00000039757
ENSDARG00000039828
ENSDARG00000039850
ENSDARG00000039901
ENSDARG00000039970
ENSDARG00000039989
ENSDARG00000040009
ENSDARG00000040076
ENSDARG00000040110
ENSDARG00000040156
ENSDARG00000040158
ENSDARG00000040162
ENSDARG00000040180
ENSDARG00000040290
ENSDARG00000040300
ENSDARG00000040303
ENSDARG00000040350
ENSDARG00000040469
ENSDARG00000040479
ENSDARG00000040492
ENSDARG00000040538
ENSDARG00000040547
ENSDARG00000040566
ENSDARG00000040607
ENSDARG00000040623
ENSDARG00000040635
ENSDARG00000040695
ENSDARG00000040707
ENSDARG00000040741
ENSDARG00000040765
ENSDARG00000040781
ENSDARG00000040812
ENSDARG00000040881
ENSDARG00000040948
ENSDARG00000040985
ENSDARG00000041041
ENSDARG00000041051
ENSDARG00000041065
ENSDARG00000041085
ENSDARG00000041108
ENSDARG00000041223
ENSDARG00000041237
ENSDARG00000041239
ENSDARG00000041411
ENSDARG00000041421
ENSDARG00000041450
ENSDARG00000041503
ENSDARG00000041511
ENSDARG00000041533
ENSDARG00000041586
ENSDARG00000041600
ENSDARG00000041729
ENSDARG00000041736
ENSDARG00000041750
ENSDARG00000041848
ENSDARG00000041895
ENSDARG00000041904
ENSDARG00000041944
ENSDARG00000041959
ENSDARG00000042018
ENSDARG00000042021
ENSDARG00000042069
ENSDARG00000042090
ENSDARG00000042112
ENSDARG00000042114
ENSDARG00000042123
ENSDARG00000042141
ENSDARG00000042159
ENSDARG00000042180
ENSDARG00000042182
ENSDARG00000042210
ENSDARG00000042236
ENSDARG00000042277
ENSDARG00000042344
ENSDARG00000042469
ENSDARG00000042561
ENSDARG00000042562
ENSDARG00000042616
ENSDARG00000042623
ENSDARG00000042667
ENSDARG00000042671
ENSDARG00000042683
ENSDARG00000042708
ENSDARG00000042753
ENSDARG00000042823
ENSDARG00000042851
ENSDARG00000042861
ENSDARG00000042877
ENSDARG00000042880
ENSDARG00000042894
ENSDARG00000042902
ENSDARG00000042933
ENSDARG00000042953
ENSDARG00000042956
ENSDARG00000042962
ENSDARG00000042980
ENSDARG00000042984
ENSDARG00000042990
ENSDARG00000043093
ENSDARG00000043126
ENSDARG00000043130
ENSDARG00000043275
ENSDARG00000043322
ENSDARG00000043406
ENSDARG00000043447
ENSDARG00000043548
ENSDARG00000043557
ENSDARG00000043559
ENSDARG00000043562
ENSDARG00000043566
ENSDARG00000043581
ENSDARG00000043644
ENSDARG00000043646
ENSDARG00000043663
ENSDARG00000043666
ENSDARG00000043705
ENSDARG00000043710
ENSDARG00000043716
ENSDARG00000043740
ENSDARG00000043797
ENSDARG00000043818
ENSDARG00000043899
ENSDARG00000043986
ENSDARG00000044039
ENSDARG00000044044
ENSDARG00000044048
ENSDARG00000044129
ENSDARG00000044132
ENSDARG00000044135
ENSDARG00000044169
ENSDARG00000044194
ENSDARG00000044253
ENSDARG00000044278
ENSDARG00000044341
ENSDARG00000044402
ENSDARG00000044484
ENSDARG00000044492
ENSDARG00000044514
ENSDARG00000044567
ENSDARG00000044574
ENSDARG00000044600
ENSDARG00000044642
ENSDARG00000044718
ENSDARG00000044795
ENSDARG00000044801
ENSDARG00000044895
ENSDARG00000044935
ENSDARG00000044949
ENSDARG00000044972
ENSDARG00000045006
ENSDARG00000045064
ENSDARG00000045074
ENSDARG00000045105
ENSDARG00000045172
ENSDARG00000045200
ENSDARG00000045294
ENSDARG00000045364
ENSDARG00000045437
ENSDARG00000045510
ENSDARG00000045518
ENSDARG00000045549
ENSDARG00000045560
ENSDARG00000045580
ENSDARG00000045606
ENSDARG00000045608
ENSDARG00000045660
ENSDARG00000045669
ENSDARG00000045675
ENSDARG00000045683
ENSDARG00000045706
ENSDARG00000045765
ENSDARG00000045785
ENSDARG00000045797
ENSDARG00000045843
ENSDARG00000045873
ENSDARG00000045930
ENSDARG00000045946
ENSDARG00000046012
ENSDARG00000046013
ENSDARG00000046024
ENSDARG00000046090
ENSDARG00000046107
ENSDARG00000046127
ENSDARG00000051710
ENSDARG00000051852
ENSDARG00000051853
ENSDARG00000051896
ENSDARG00000051956
ENSDARG00000052011
ENSDARG00000052039
ENSDARG00000052057
ENSDARG00000052074
ENSDARG00000052113
ENSDARG00000052118
ENSDARG00000052121
ENSDARG00000052182
ENSDARG00000052290
ENSDARG00000052341
ENSDARG00000052435
ENSDARG00000052438
ENSDARG00000052454
ENSDARG00000052465
ENSDARG00000052535
ENSDARG00000052567
ENSDARG00000052609
ENSDARG00000052623
ENSDARG00000052721
ENSDARG00000052747
ENSDARG00000052764
ENSDARG00000052782
ENSDARG00000052789
ENSDARG00000052816
ENSDARG00000052827
ENSDARG00000052851
ENSDARG00000052859
ENSDARG00000052873
ENSDARG00000052897
ENSDARG00000052982
ENSDARG00000053010
ENSDARG00000053027
ENSDARG00000053097
ENSDARG00000053101
ENSDARG00000053119
ENSDARG00000053133
ENSDARG00000053136
ENSDARG00000053159
ENSDARG00000053222
ENSDARG00000053248
ENSDARG00000053272
ENSDARG00000053279
ENSDARG00000053291
ENSDARG00000053298
ENSDARG00000053318
ENSDARG00000053326
ENSDARG00000053364
ENSDARG00000053366
ENSDARG00000053453
ENSDARG00000053454
ENSDARG00000053455
ENSDARG00000053481
ENSDARG00000053520
ENSDARG00000053580
ENSDARG00000053609
ENSDARG00000053617
ENSDARG00000053646
ENSDARG00000053684
ENSDARG00000053685
ENSDARG00000053711
ENSDARG00000053771
ENSDARG00000053805
ENSDARG00000053956
ENSDARG00000054007
ENSDARG00000054036
ENSDARG00000054054
ENSDARG00000054076
ENSDARG00000054177
ENSDARG00000054196
ENSDARG00000054302
ENSDARG00000054362
ENSDARG00000054373
ENSDARG00000054423
ENSDARG00000054451
ENSDARG00000054534
ENSDARG00000054537
ENSDARG00000054570
ENSDARG00000054584
ENSDARG00000054588
ENSDARG00000054597
ENSDARG00000054609
ENSDARG00000054610
ENSDARG00000054641
ENSDARG00000054753
ENSDARG00000054778
ENSDARG00000054789
ENSDARG00000054833
ENSDARG00000054835
ENSDARG00000054858
ENSDARG00000054903
ENSDARG00000054929
ENSDARG00000054931
ENSDARG00000054934
ENSDARG00000054937
ENSDARG00000054957
ENSDARG00000055053
ENSDARG00000055075
ENSDARG00000055099
ENSDARG00000055100
ENSDARG00000055108
ENSDARG00000055118
ENSDARG00000055133
ENSDARG00000055223
ENSDARG00000055255
ENSDARG00000055270
ENSDARG00000055276
ENSDARG00000055284
ENSDARG00000055291
ENSDARG00000055338
ENSDARG00000055373
ENSDARG00000055389
ENSDARG00000055398
ENSDARG00000055412
ENSDARG00000055416
ENSDARG00000055472
ENSDARG00000055506
ENSDARG00000055525
ENSDARG00000055540
ENSDARG00000055552
ENSDARG00000055559
ENSDARG00000055561
ENSDARG00000055569
ENSDARG00000055659
ENSDARG00000055678
ENSDARG00000055679
ENSDARG00000055731
ENSDARG00000055751
ENSDARG00000055752
ENSDARG00000055797
ENSDARG00000055813
ENSDARG00000055835
ENSDARG00000056001
ENSDARG00000056036
ENSDARG00000056045
ENSDARG00000056080
ENSDARG00000056087
ENSDARG00000056127
ENSDARG00000056151
ENSDARG00000056184
ENSDARG00000056235
ENSDARG00000056248
ENSDARG00000056262
ENSDARG00000056270
ENSDARG00000056322
ENSDARG00000056376
ENSDARG00000056386
ENSDARG00000056427
ENSDARG00000056477
ENSDARG00000056478
ENSDARG00000056481
ENSDARG00000056504
ENSDARG00000056525
ENSDARG00000056587
ENSDARG00000056600
ENSDARG00000056621
ENSDARG00000056624
ENSDARG00000056639
ENSDARG00000056643
ENSDARG00000056651
ENSDARG00000056652
ENSDARG00000056653
ENSDARG00000056659
ENSDARG00000056680
ENSDARG00000056722
ENSDARG00000056725
ENSDARG00000056795
ENSDARG00000056833
ENSDARG00000056835
ENSDARG00000056855
ENSDARG00000056874
ENSDARG00000056913
ENSDARG00000056986
ENSDARG00000057016
ENSDARG00000057027
ENSDARG00000057032
ENSDARG00000057039
ENSDARG00000057098
ENSDARG00000057100
ENSDARG00000057105
ENSDARG00000057114
ENSDARG00000057184
ENSDARG00000057227
ENSDARG00000057262
ENSDARG00000057273
ENSDARG00000057317
ENSDARG00000057334
ENSDARG00000057365
ENSDARG00000057374
ENSDARG00000057392
ENSDARG00000057395
ENSDARG00000057417
ENSDARG00000057433
ENSDARG00000057437
ENSDARG00000057481
ENSDARG00000057562
ENSDARG00000057583
ENSDARG00000057635
ENSDARG00000057665
ENSDARG00000057678
ENSDARG00000057708
ENSDARG00000057857
ENSDARG00000057867
ENSDARG00000057884
ENSDARG00000057936
ENSDARG00000058005
ENSDARG00000058011
ENSDARG00000058015
ENSDARG00000058039
ENSDARG00000058100
ENSDARG00000058128
ENSDARG00000058206
ENSDARG00000058229
ENSDARG00000058231
ENSDARG00000058232
ENSDARG00000058237
ENSDARG00000058256
ENSDARG00000058284
ENSDARG00000058366
ENSDARG00000058367
ENSDARG00000058372
ENSDARG00000058425
ENSDARG00000058448
ENSDARG00000058461
ENSDARG00000058473
ENSDARG00000058479
ENSDARG00000058480
ENSDARG00000058494
ENSDARG00000058522
ENSDARG00000058537
ENSDARG00000058608
ENSDARG00000058630
ENSDARG00000058638
ENSDARG00000058693
ENSDARG00000058696
ENSDARG00000058725
ENSDARG00000058728
ENSDARG00000058753
ENSDARG00000058782
ENSDARG00000058791
ENSDARG00000058794
ENSDARG00000058835
ENSDARG00000058865
ENSDARG00000058869
ENSDARG00000058874
ENSDARG00000058885
ENSDARG00000058903
ENSDARG00000058940
ENSDARG00000058990
ENSDARG00000059006
ENSDARG00000059093
ENSDARG00000059150
ENSDARG00000059175
ENSDARG00000059231
ENSDARG00000059234
ENSDARG00000059247
ENSDARG00000059294
ENSDARG00000059305
ENSDARG00000059340
ENSDARG00000059348
ENSDARG00000059388
ENSDARG00000059404
ENSDARG00000059409
ENSDARG00000059424
ENSDARG00000059461
ENSDARG00000059523
ENSDARG00000059529
ENSDARG00000059600
ENSDARG00000059653
ENSDARG00000059805
ENSDARG00000059811
ENSDARG00000059824
ENSDARG00000059826
ENSDARG00000059897
ENSDARG00000059919
ENSDARG00000059923
ENSDARG00000059925
ENSDARG00000059963
ENSDARG00000059965
ENSDARG00000059997
ENSDARG00000060002
ENSDARG00000060008
ENSDARG00000060012
ENSDARG00000060034
ENSDARG00000060041
ENSDARG00000060093
ENSDARG00000060196
ENSDARG00000060210
ENSDARG00000060215
ENSDARG00000060238
ENSDARG00000060256
ENSDARG00000060259
ENSDARG00000060263
ENSDARG00000060282
ENSDARG00000060308
ENSDARG00000060316
ENSDARG00000060372
ENSDARG00000060374
ENSDARG00000060380
ENSDARG00000060393
ENSDARG00000060411
ENSDARG00000060415
ENSDARG00000060480
ENSDARG00000060482
ENSDARG00000060518
ENSDARG00000060551
ENSDARG00000060564
ENSDARG00000060597
ENSDARG00000060618
ENSDARG00000060680
ENSDARG00000060705
ENSDARG00000060729
ENSDARG00000060741
ENSDARG00000060748
ENSDARG00000060766
ENSDARG00000060835
ENSDARG00000060847
ENSDARG00000060849
ENSDARG00000060868
ENSDARG00000060871
ENSDARG00000060901
ENSDARG00000060915
ENSDARG00000060921
ENSDARG00000060941
ENSDARG00000060987
ENSDARG00000061017
ENSDARG00000061042
ENSDARG00000061047
ENSDARG00000061091
ENSDARG00000061147
ENSDARG00000061169
ENSDARG00000061191
ENSDARG00000061196
ENSDARG00000061216
ENSDARG00000061231
ENSDARG00000061256
ENSDARG00000061259
ENSDARG00000061268
ENSDARG00000061301
ENSDARG00000061311
ENSDARG00000061338
ENSDARG00000061348
ENSDARG00000061368
ENSDARG00000061414
ENSDARG00000061416
ENSDARG00000061439
ENSDARG00000061454
ENSDARG00000061481
ENSDARG00000061517
ENSDARG00000061541
ENSDARG00000061551
ENSDARG00000061603
ENSDARG00000061644
ENSDARG00000061684
ENSDARG00000061713
ENSDARG00000061723
ENSDARG00000061732
ENSDARG00000061736
ENSDARG00000061742
ENSDARG00000061747
ENSDARG00000061761
ENSDARG00000061773
ENSDARG00000061841
ENSDARG00000061940
ENSDARG00000061948
ENSDARG00000061951
ENSDARG00000061981
ENSDARG00000061989
ENSDARG00000062000
ENSDARG00000062059
ENSDARG00000062086
ENSDARG00000062087
ENSDARG00000062103
ENSDARG00000062139
ENSDARG00000062146
ENSDARG00000062165
ENSDARG00000062171
ENSDARG00000062195
ENSDARG00000062302
ENSDARG00000062304
ENSDARG00000062314
ENSDARG00000062326
ENSDARG00000062355
ENSDARG00000062427
ENSDARG00000062457
ENSDARG00000062532
ENSDARG00000062553
ENSDARG00000062590
ENSDARG00000062593
ENSDARG00000062621
ENSDARG00000062720
ENSDARG00000062727
ENSDARG00000062752
ENSDARG00000062780
ENSDARG00000062794
ENSDARG00000062801
ENSDARG00000062817
ENSDARG00000062919
ENSDARG00000062948
ENSDARG00000062955
ENSDARG00000062972
ENSDARG00000062986
ENSDARG00000062991
ENSDARG00000062997
ENSDARG00000063003
ENSDARG00000063018
ENSDARG00000063021
ENSDARG00000063050
ENSDARG00000063069
ENSDARG00000063101
ENSDARG00000063159
ENSDARG00000063212
ENSDARG00000063285
ENSDARG00000063292
ENSDARG00000063297
ENSDARG00000063387
ENSDARG00000063446
ENSDARG00000063522
ENSDARG00000063539
ENSDARG00000063580
ENSDARG00000063661
ENSDARG00000063663
ENSDARG00000063670
ENSDARG00000063684
ENSDARG00000063921
ENSDARG00000067517
ENSDARG00000067544
ENSDARG00000067606
ENSDARG00000067658
ENSDARG00000067664
ENSDARG00000067730
ENSDARG00000067794
ENSDARG00000067796
ENSDARG00000067801
ENSDARG00000067829
ENSDARG00000067848
ENSDARG00000067950
ENSDARG00000068021
ENSDARG00000068064
ENSDARG00000068122
ENSDARG00000068149
ENSDARG00000068166
ENSDARG00000068214
ENSDARG00000068258
ENSDARG00000068261
ENSDARG00000068280
ENSDARG00000068286
ENSDARG00000068296
ENSDARG00000068366
ENSDARG00000068401
ENSDARG00000068567
ENSDARG00000068621
ENSDARG00000068653
ENSDARG00000068678
ENSDARG00000068691
ENSDARG00000068701
ENSDARG00000068702
ENSDARG00000068709
ENSDARG00000068726
ENSDARG00000068763
ENSDARG00000068812
ENSDARG00000068855
ENSDARG00000068916
ENSDARG00000068919
ENSDARG00000068994
ENSDARG00000069026
ENSDARG00000069029
ENSDARG00000069037
ENSDARG00000069099
ENSDARG00000069100
ENSDARG00000069106
ENSDARG00000069114
ENSDARG00000069122
ENSDARG00000069160
ENSDARG00000069169
ENSDARG00000069171
ENSDARG00000069184
ENSDARG00000069189
ENSDARG00000069404
ENSDARG00000069407
ENSDARG00000069427
ENSDARG00000069438
ENSDARG00000069446
ENSDARG00000069453
ENSDARG00000069467
ENSDARG00000069473
ENSDARG00000069525
ENSDARG00000069537
ENSDARG00000069563
ENSDARG00000069590
ENSDARG00000069692
ENSDARG00000069698
ENSDARG00000069766
ENSDARG00000069795
ENSDARG00000069804
ENSDARG00000069815
ENSDARG00000069823
ENSDARG00000069909
ENSDARG00000069954
ENSDARG00000069958
ENSDARG00000070012
ENSDARG00000070028
ENSDARG00000070029
ENSDARG00000070039
ENSDARG00000070043
ENSDARG00000070119
ENSDARG00000070140
ENSDARG00000070213
ENSDARG00000070214
ENSDARG00000070231
ENSDARG00000070278
ENSDARG00000070317
ENSDARG00000070339
ENSDARG00000070346
ENSDARG00000070378
ENSDARG00000070389
ENSDARG00000070391
ENSDARG00000070396
ENSDARG00000070454
ENSDARG00000070477
ENSDARG00000070478
ENSDARG00000070546
ENSDARG00000070560
ENSDARG00000070568
ENSDARG00000070570
ENSDARG00000070573
ENSDARG00000070579
ENSDARG00000070584
ENSDARG00000070604
ENSDARG00000070625
ENSDARG00000070657
ENSDARG00000070673
ENSDARG00000070677
ENSDARG00000070702
ENSDARG00000070705
ENSDARG00000070724
ENSDARG00000070730
ENSDARG00000070770
ENSDARG00000070830
ENSDARG00000070831
ENSDARG00000070844
ENSDARG00000070858
ENSDARG00000070873
ENSDARG00000070903
ENSDARG00000070952
ENSDARG00000070957
ENSDARG00000070971
ENSDARG00000070972
ENSDARG00000070986
ENSDARG00000071007
ENSDARG00000071009
ENSDARG00000071014
ENSDARG00000071024
ENSDARG00000071036
ENSDARG00000071044
ENSDARG00000071046
ENSDARG00000071059
ENSDARG00000071116
ENSDARG00000071143
ENSDARG00000071164
ENSDARG00000071209
ENSDARG00000071212
ENSDARG00000071325
ENSDARG00000071331
ENSDARG00000071353
ENSDARG00000071355
ENSDARG00000071357
ENSDARG00000071361
ENSDARG00000071378
ENSDARG00000071413
ENSDARG00000071463
ENSDARG00000071549
ENSDARG00000071578
ENSDARG00000071581
ENSDARG00000071667
ENSDARG00000071671
ENSDARG00000071772
ENSDARG00000071833
ENSDARG00000071876
ENSDARG00000071881
ENSDARG00000073728
ENSDARG00000073752
ENSDARG00000073786
ENSDARG00000073801
ENSDARG00000073821
ENSDARG00000073845
ENSDARG00000073847
ENSDARG00000073881
ENSDARG00000073920
ENSDARG00000073970
ENSDARG00000073999
ENSDARG00000074004
ENSDARG00000074085
ENSDARG00000074098
ENSDARG00000074117
ENSDARG00000074136
ENSDARG00000074137
ENSDARG00000074149
ENSDARG00000074166
ENSDARG00000074216
ENSDARG00000074226
ENSDARG00000074233
ENSDARG00000074244
ENSDARG00000074286
ENSDARG00000074298
ENSDARG00000074317
ENSDARG00000074362
ENSDARG00000074365
ENSDARG00000074372
ENSDARG00000074378
ENSDARG00000074396
ENSDARG00000074403
ENSDARG00000074424
ENSDARG00000074428
ENSDARG00000074441
ENSDARG00000074443
ENSDARG00000074451
ENSDARG00000074465
ENSDARG00000074498
ENSDARG00000074506
ENSDARG00000074521
ENSDARG00000074527
ENSDARG00000074531
ENSDARG00000074546
ENSDARG00000074556
ENSDARG00000074601
ENSDARG00000074623
ENSDARG00000074624
ENSDARG00000074634
ENSDARG00000074638
ENSDARG00000074661
ENSDARG00000074684
ENSDARG00000074695
ENSDARG00000074723
ENSDARG00000074747
ENSDARG00000074749
ENSDARG00000074759
ENSDARG00000074761
ENSDARG00000074768
ENSDARG00000074777
ENSDARG00000074796
ENSDARG00000074802
ENSDARG00000074848
ENSDARG00000074849
ENSDARG00000074860
ENSDARG00000074863
ENSDARG00000074865
ENSDARG00000074892
ENSDARG00000074904
ENSDARG00000074906
ENSDARG00000074955
ENSDARG00000074979
ENSDARG00000074984
ENSDARG00000074989
ENSDARG00000074996
ENSDARG00000075012
ENSDARG00000075015
ENSDARG00000075033
ENSDARG00000075048
ENSDARG00000075053
ENSDARG00000075100
ENSDARG00000075140
ENSDARG00000075170
ENSDARG00000075183
ENSDARG00000075206
ENSDARG00000075215
ENSDARG00000075230
ENSDARG00000075248
ENSDARG00000075261
ENSDARG00000075296
ENSDARG00000075343
ENSDARG00000075346
ENSDARG00000075347
ENSDARG00000075376
ENSDARG00000075417
ENSDARG00000075422
ENSDARG00000075435
ENSDARG00000075446
ENSDARG00000075567
ENSDARG00000075571
ENSDARG00000075580
ENSDARG00000075713
ENSDARG00000075718
ENSDARG00000075721
ENSDARG00000075748
ENSDARG00000075754
ENSDARG00000075765
ENSDARG00000075766
ENSDARG00000075815
ENSDARG00000075826
ENSDARG00000075857
ENSDARG00000075867
ENSDARG00000075884
ENSDARG00000075886
ENSDARG00000075904
ENSDARG00000075928
ENSDARG00000075936
ENSDARG00000075948
ENSDARG00000075952
ENSDARG00000075956
ENSDARG00000075963
ENSDARG00000075974
ENSDARG00000075977
ENSDARG00000076008
ENSDARG00000076010
ENSDARG00000076011
ENSDARG00000076014
ENSDARG00000076060
ENSDARG00000076092
ENSDARG00000076093
ENSDARG00000076171
ENSDARG00000076221
ENSDARG00000076229
ENSDARG00000076262
ENSDARG00000076306
ENSDARG00000076324
ENSDARG00000076379
ENSDARG00000076386
ENSDARG00000076406
ENSDARG00000076434
ENSDARG00000076462
ENSDARG00000076499
ENSDARG00000076500
ENSDARG00000076563
ENSDARG00000076568
ENSDARG00000076573
ENSDARG00000076584
ENSDARG00000076623
ENSDARG00000076627
ENSDARG00000076632
ENSDARG00000076773
ENSDARG00000076796
ENSDARG00000076799
ENSDARG00000076805
ENSDARG00000076856
ENSDARG00000076862
ENSDARG00000076870
ENSDARG00000076896
ENSDARG00000076900
ENSDARG00000076920
ENSDARG00000076939
ENSDARG00000076943
ENSDARG00000076978
ENSDARG00000076980
ENSDARG00000076997
ENSDARG00000077053
ENSDARG00000077054
ENSDARG00000077068
ENSDARG00000077069
ENSDARG00000077090
ENSDARG00000077101
ENSDARG00000077139
ENSDARG00000077167
ENSDARG00000077202
ENSDARG00000077205
ENSDARG00000077224
ENSDARG00000077236
ENSDARG00000077256
ENSDARG00000077257
ENSDARG00000077301
ENSDARG00000077314
ENSDARG00000077349
ENSDARG00000077356
ENSDARG00000077396
ENSDARG00000077410
ENSDARG00000077495
ENSDARG00000077526
ENSDARG00000077544
ENSDARG00000077547
ENSDARG00000077571
ENSDARG00000077588
ENSDARG00000077596
ENSDARG00000077605
ENSDARG00000077606
ENSDARG00000077620
ENSDARG00000077641
ENSDARG00000077643
ENSDARG00000077648
ENSDARG00000077664
ENSDARG00000077710
ENSDARG00000077760
ENSDARG00000077761
ENSDARG00000077762
ENSDARG00000077799
ENSDARG00000077815
ENSDARG00000077818
ENSDARG00000077870
ENSDARG00000077906
ENSDARG00000077948
ENSDARG00000078058
ENSDARG00000078065
ENSDARG00000078069
ENSDARG00000078111
ENSDARG00000078114
ENSDARG00000078135
ENSDARG00000078164
ENSDARG00000078179
ENSDARG00000078217
ENSDARG00000078226
ENSDARG00000078250
ENSDARG00000078313
ENSDARG00000078317
ENSDARG00000078322
ENSDARG00000078328
ENSDARG00000078389
ENSDARG00000078392
ENSDARG00000078399
ENSDARG00000078433
ENSDARG00000078442
ENSDARG00000078452
ENSDARG00000078492
ENSDARG00000078512
ENSDARG00000078520
ENSDARG00000078522
ENSDARG00000078551
ENSDARG00000078582
ENSDARG00000078599
ENSDARG00000078640
ENSDARG00000078654
ENSDARG00000078683
ENSDARG00000078696
ENSDARG00000078733
ENSDARG00000078752
ENSDARG00000078754
ENSDARG00000078802
ENSDARG00000078803
ENSDARG00000078822
ENSDARG00000078829
ENSDARG00000078856
ENSDARG00000078901
ENSDARG00000078902
ENSDARG00000078924
ENSDARG00000078953
ENSDARG00000079012
ENSDARG00000079036
ENSDARG00000079045
ENSDARG00000079074
ENSDARG00000079080
ENSDARG00000079102
ENSDARG00000079105
ENSDARG00000079125
ENSDARG00000079202
ENSDARG00000079308
ENSDARG00000079332
ENSDARG00000079402
ENSDARG00000079416
ENSDARG00000079438
ENSDARG00000079453
ENSDARG00000079456
ENSDARG00000079471
ENSDARG00000079472
ENSDARG00000079564
ENSDARG00000079581
ENSDARG00000079589
ENSDARG00000079625
ENSDARG00000079631
ENSDARG00000079634
ENSDARG00000079652
ENSDARG00000079659
ENSDARG00000079679
ENSDARG00000079697
ENSDARG00000079699
ENSDARG00000079740
ENSDARG00000079760
ENSDARG00000079783
ENSDARG00000079827
ENSDARG00000079878
ENSDARG00000079895
ENSDARG00000079907
ENSDARG00000079946
ENSDARG00000079949
ENSDARG00000079978
ENSDARG00000079983
ENSDARG00000086034
ENSDARG00000086112
ENSDARG00000086130
ENSDARG00000086184
ENSDARG00000086215
ENSDARG00000086223
ENSDARG00000086262
ENSDARG00000086296
ENSDARG00000086362
ENSDARG00000086374
ENSDARG00000086425
ENSDARG00000086457
ENSDARG00000086458
ENSDARG00000086585
ENSDARG00000086706
ENSDARG00000086724
ENSDARG00000086831
ENSDARG00000086848
ENSDARG00000086853
ENSDARG00000086879
ENSDARG00000086896
ENSDARG00000086903
ENSDARG00000086906
ENSDARG00000086996
ENSDARG00000087013
ENSDARG00000087017
ENSDARG00000087180
ENSDARG00000087197
ENSDARG00000087205
ENSDARG00000087243
ENSDARG00000087245
ENSDARG00000087247
ENSDARG00000087277
ENSDARG00000087306
ENSDARG00000087373
ENSDARG00000087393
ENSDARG00000087413
ENSDARG00000087446
ENSDARG00000087457
ENSDARG00000087573
ENSDARG00000087623
ENSDARG00000087633
ENSDARG00000087666
ENSDARG00000087745
ENSDARG00000087749
ENSDARG00000087752
ENSDARG00000087784
ENSDARG00000087911
ENSDARG00000087916
ENSDARG00000087933
ENSDARG00000087994
ENSDARG00000088100
ENSDARG00000088157
ENSDARG00000088219
ENSDARG00000088255
ENSDARG00000088290
ENSDARG00000088342
ENSDARG00000088428
ENSDARG00000088463
ENSDARG00000088475
ENSDARG00000088514
ENSDARG00000088549
ENSDARG00000088581
ENSDARG00000088619
ENSDARG00000088631
ENSDARG00000088699
ENSDARG00000088709
ENSDARG00000088745
ENSDARG00000088764
ENSDARG00000088805
ENSDARG00000088820
ENSDARG00000088835
ENSDARG00000088842
ENSDARG00000088861
ENSDARG00000088924
ENSDARG00000088959
ENSDARG00000088981
ENSDARG00000089075
ENSDARG00000089092
ENSDARG00000089139
ENSDARG00000089142
ENSDARG00000089162
ENSDARG00000089190
ENSDARG00000089221
ENSDARG00000089225
ENSDARG00000089292
ENSDARG00000089296
ENSDARG00000089318
ENSDARG00000089340
ENSDARG00000089368
ENSDARG00000089418
ENSDARG00000089458
ENSDARG00000089461
ENSDARG00000089467
ENSDARG00000089536
ENSDARG00000089552
ENSDARG00000089598
ENSDARG00000089640
ENSDARG00000089641
ENSDARG00000089643
ENSDARG00000089645
ENSDARG00000089705
ENSDARG00000089742
ENSDARG00000089749
ENSDARG00000089769
ENSDARG00000089780
ENSDARG00000089831
ENSDARG00000089875
ENSDARG00000089922
ENSDARG00000089981
ENSDARG00000090071
ENSDARG00000090119
ENSDARG00000090228
ENSDARG00000090310
ENSDARG00000090366
ENSDARG00000090398
ENSDARG00000090418
ENSDARG00000090496
ENSDARG00000090526
ENSDARG00000090537
ENSDARG00000090543
ENSDARG00000090544
ENSDARG00000090552
ENSDARG00000090560
ENSDARG00000090581
ENSDARG00000090585
ENSDARG00000090623
ENSDARG00000090687
ENSDARG00000090708
ENSDARG00000090783
ENSDARG00000090833
ENSDARG00000090847
ENSDARG00000090854
ENSDARG00000090863
ENSDARG00000090886
ENSDARG00000090912
ENSDARG00000091003
ENSDARG00000091058
ENSDARG00000091185
ENSDARG00000091215
ENSDARG00000091241
ENSDARG00000091280
ENSDARG00000091306
ENSDARG00000091320
ENSDARG00000091342
ENSDARG00000091366
ENSDARG00000091381
ENSDARG00000091433
ENSDARG00000091471
[truncated: 790 more rows]
